# Supplementary material for: 3-Acetyl-4-hydroxy­phenyl acrylate
Source: Acta Crystallogr Sect E Struct Rep Online. 2009 Aug 29;65(Pt 9):o2271. doi: 10.1107/S1600536809032176 (PMC2969962; doi:10.1107/S1600536809032176)
Supplement: Supplementary file 2 [file e-65-o2271-Isup2.hkl]

#
# h,k,l, Fc-squared, Fo-squared, sigma(Fo-squared) and status flag
#
data_I
_shelx_title ' NAZEE in P2(1)/n'
_shelx_refln_list_code          4
_shelx_F_calc_maximum      134.32
_exptl_crystal_F_000       464.00
_reflns_d_resolution_high  0.6975
 
loop_
 _symmetry_equiv_pos_as_xyz
 'x, y, z'
 '-x+1/2, y+1/2, -z+1/2'
 '-x, -y, -z'
 'x-1/2, -y-1/2, z-1/2'
 
_cell_length_a     8.8335
_cell_length_b    11.9320
_cell_length_c    11.3295
_cell_angle_alpha  90.000
_cell_angle_beta  111.277
_cell_angle_gamma  90.000
 
_shelx_F_squared_multiplier     1.000
 
loop_
 _refln_index_h
 _refln_index_k
 _refln_index_l
 _refln_F_squared_calc
 _refln_F_squared_meas
 _refln_F_squared_sigma
 _refln_observed_status
   2   0   0      106.20       76.02      1.03 o
   4   0   0        0.79       -0.28      0.28 o
   6   0   0        7.32        5.85      0.69 o
   8   0   0       32.18       30.67      3.76 o
  10   0   0       17.98       16.11      2.49 o
   1   1   0     4374.13     4237.38     35.71 o
   2   1   0      806.00      884.46      7.10 o
   3   1   0      437.29      424.32      4.56 o
   4   1   0      263.51      278.25      3.14 o
   5   1   0       19.98       13.26      0.53 o
   6   1   0        5.00        6.17      0.58 o
   7   1   0        3.34        3.22      0.58 o
   8   1   0       22.62       25.02      1.23 o
   9   1   0       19.65       19.57      1.82 o
  10   1   0        0.50       -0.43      0.81 o
  11   1   0        0.84        1.76      0.99 o
   0   2   0      773.14      737.55      8.13 o
   1   2   0     2433.43     2471.05     19.81 o
   2   2   0      911.63      895.51      7.19 o
   3   2   0      613.24      599.93      5.59 o
   4   2   0      164.43      182.07      1.93 o
   5   2   0       28.63       43.94      0.84 o
   6   2   0        1.56        1.50      0.36 o
   7   2   0       30.67       31.76      1.11 o
   8   2   0        0.47        1.50      0.66 o
   9   2   0        0.21        0.41      0.75 o
  10   2   0        8.63        7.62      1.11 o
  11   2   0        0.62        0.82      0.98 o
   1   3   0     3252.77     3321.70     27.95 o
   2   3   0      454.25      415.71      4.33 o
   3   3   0     2193.50     2256.43     22.56 o
   4   3   0      230.78      247.30      2.88 o
   5   3   0      149.93      143.01      2.39 o
   6   3   0        7.92        7.11      0.71 o
   7   3   0        0.16        0.34      0.52 o
   8   3   0       68.93       67.86      1.98 o
   9   3   0       32.15       33.68      1.54 o
  10   3   0       20.36       20.68      1.41 o
  11   3   0        1.50        1.09      0.99 o
   0   4   0      378.89      397.32      4.87 o
   1   4   0      707.20      747.77      6.98 o
   2   4   0     1119.72     1081.52     10.91 o
   3   4   0      655.62      643.28      6.24 o
   4   4   0      155.54      184.88      2.10 o
   5   4   0        1.22        1.49      0.37 o
   6   4   0        1.76        2.30      0.45 o
   7   4   0        6.52        6.74      0.68 o
   8   4   0       16.70       17.71      1.10 o
   9   4   0       46.91       55.63      1.94 o
  10   4   0        0.54       -0.11      0.83 o
  11   4   0        2.42        2.15      1.44 o
   1   5   0       20.66       30.01      0.51 o
   2   5   0      216.76      226.02      2.91 o
   3   5   0      391.36      381.90      4.11 o
   4   5   0       26.54       31.48      0.66 o
   5   5   0       30.17       32.91      0.76 o
   6   5   0       97.50       80.77      1.51 o
   7   5   0       15.89       14.33      0.76 o
   8   5   0        6.61        7.09      0.77 o
   9   5   0       15.51       15.99      1.20 o
  10   5   0        0.05       -0.70      1.03 o
  11   5   0        6.49        5.92      1.48 o
   0   6   0        0.03        0.36      0.42 o
   1   6   0      102.35      117.93      1.27 o
   2   6   0       73.16       81.76      1.48 o
   3   6   0      162.94      202.29      2.20 o
   4   6   0        0.00       -0.21      0.21 o
   5   6   0       78.62       68.36      1.11 o
   6   6   0       42.23       44.54      1.10 o
   7   6   0      129.83      113.30      1.84 o
   8   6   0        0.62        0.66      0.61 o
   9   6   0        0.49        1.01      0.71 o
  10   6   0       11.47       12.31      1.48 o
  11   6   0       14.93       19.05      3.09 o
   1   7   0       26.12       27.69      0.49 o
   2   7   0        1.36        2.00      0.26 o
   3   7   0       20.33       20.79      0.52 o
   4   7   0        3.02        1.92      0.30 o
   5   7   0       26.25       21.78      0.73 o
   6   7   0       98.77       94.26      1.68 o
   7   7   0        5.81        4.09      0.63 o
   8   7   0        2.33        2.30      0.71 o
   9   7   0        2.15        3.25      1.00 o
  10   7   0        0.07       -0.39      1.07 o
   0   8   0      157.33      131.50      1.92 o
   1   8   0      148.43      161.80      1.63 o
   2   8   0        8.30        8.52      0.37 o
   3   8   0       87.85       80.17      1.22 o
   4   8   0        0.47        0.10      0.26 o
   5   8   0       14.09       16.18      0.65 o
   6   8   0        7.45        7.20      0.76 o
   7   8   0        3.04        4.08      0.62 o
   8   8   0       13.16       12.30      1.02 o
   9   8   0        0.02        0.84      0.77 o
  10   8   0        6.96        9.32      1.10 o
   1   9   0        9.48       10.70      0.34 o
   2   9   0       37.51       36.00      0.66 o
   3   9   0       70.76       75.70      1.14 o
   4   9   0        7.00        6.32      0.53 o
   5   9   0       14.29       13.17      0.54 o
   6   9   0       21.93       21.84      0.80 o
   7   9   0       25.64       25.57      0.93 o
   8   9   0       12.20       12.52      0.83 o
   9   9   0        0.42       -0.04      0.69 o
  10   9   0        3.56        3.85      0.92 o
   0  10   0        8.71        8.58      0.74 o
   1  10   0        1.32        0.54      0.29 o
   2  10   0        3.81        4.18      0.51 o
   3  10   0       20.91       22.18      0.68 o
   4  10   0        5.53        5.68      0.74 o
   5  10   0        5.60        6.81      1.17 o
   6  10   0        0.76        0.79      0.79 o
   7  10   0       12.91       11.82      0.65 o
   8  10   0        0.68        0.49      0.61 o
   9  10   0        3.14        3.82      0.70 o
   1  11   0       78.21       76.70      1.91 o
   2  11   0       11.39       14.60      0.66 o
   3  11   0        0.16        0.60      0.58 o
   4  11   0        7.64        6.85      0.70 o
   5  11   0        2.05        1.55      0.68 o
   6  11   0        5.56        3.72      1.39 o
   7  11   0        1.02        0.17      0.88 o
   8  11   0        3.41        4.25      1.78 o
   9  11   0        0.08        0.20      1.86 o
   0  12   0      276.94      317.87      7.40 o
   1  12   0       95.41      103.12      2.39 o
   2  12   0       29.66       31.98      1.58 o
   3  12   0        4.76        6.49      0.96 o
   4  12   0        0.04       -0.43      0.70 o
   5  12   0        0.31       -0.12      1.68 o
   6  12   0        0.06       -0.66      0.66 o
   7  12   0        1.23        1.10      0.96 o
   8  12   0        1.06        0.12      1.34 o
   1  13   0       29.16       36.25      2.76 o
   2  13   0       12.14       12.03      1.24 o
   3  13   0        0.00        0.20      0.98 o
   4  13   0        1.22        0.93      0.73 o
   5  13   0        0.30        0.70      0.89 o
   6  13   0        2.61        4.55      1.41 o
   7  13   0        0.21       -0.41      2.24 o
   0  14   0       23.13       20.61      1.89 o
   1  14   0       20.09       23.73      1.61 o
   2  14   0        0.05        0.14      0.88 o
   3  14   0        0.09       -0.26      1.13 o
   4  14   0        0.02       -0.47      1.12 o
   5  14   0        0.17        1.38      0.81 o
   6  14   0        0.08       -1.15      1.15 o
   1  15   0        7.53        7.77      1.41 o
   2  15   0        3.10        2.32      1.03 o
   3  15   0        0.00       -0.42      1.23 o
   4  15   0        1.38        2.30      1.35 o
   5  15   0        0.96        0.22      1.37 o
   0  16   0       14.00       13.44      1.95 o
   1  16   0        0.02       -0.98      0.98 o
   2  16   0        0.94        0.33      1.05 o
   3  16   0        0.64        0.00      2.41 o
   4  16   0        0.32       -0.02      1.40 o
   1  17   0        1.54        0.42      1.18 o
 -11   0   1        0.30       -0.82      1.14 o
  -9   0   1       30.78       28.99      2.98 o
  -7   0   1       11.66       11.07      1.01 o
  -5   0   1      133.87      158.77      2.80 o
  -3   0   1        0.21       -0.17      0.17 o
  -1   0   1     1053.58      989.54     40.41 o
   1   0   1     1870.10     1909.66     25.33 o
   3   0   1     1177.75     1158.43     15.49 o
   5   0   1        3.37        1.03      0.51 o
   7   0   1       15.39       13.39      1.29 o
   9   0   1        3.30        4.92      1.31 o
  11   0   1        0.98        1.48      1.53 o
 -12   1   1        0.00        0.70      1.08 o
 -11   1   1        0.09       -0.32      0.89 o
 -10   1   1        2.42        3.23      0.90 o
  -9   1   1        3.72        3.84      1.07 o
  -8   1   1        2.05        2.34      0.67 o
  -7   1   1        6.32        5.09      0.61 o
  -6   1   1       20.92       19.43      0.75 o
  -5   1   1      146.08      138.36      1.98 o
  -4   1   1      344.36      341.91      3.11 o
  -3   1   1     1243.51     1222.95      9.37 o
  -2   1   1     5627.06     5512.36     41.97 o
  -1   1   1     2829.93     2720.36     29.02 o
   0   1   1     1057.73     1046.07     24.53 o
   1   1   1      558.44      530.67      4.54 o
   2   1   1      588.66      604.70      4.95 o
   3   1   1      140.39      138.33      1.58 o
   4   1   1        2.63        3.08      0.39 o
   5   1   1       60.59       56.05      1.14 o
   6   1   1        6.02        6.80      0.57 o
   7   1   1        9.24       10.57      0.77 o
   8   1   1      131.49      130.13      2.87 o
   9   1   1       15.10       16.08      1.22 o
  10   1   1        0.03       -0.75      0.81 o
  11   1   1        4.74        7.10      1.26 o
 -11   2   1        0.09        0.45      0.91 o
 -10   2   1        4.43        4.46      0.96 o
  -9   2   1        0.55        1.07      0.75 o
  -8   2   1        1.88        2.29      0.67 o
  -7   2   1        1.35        1.58      0.50 o
  -6   2   1       10.88        7.98      0.49 o
  -5   2   1      427.83      416.37      4.56 o
  -4   2   1      728.95      755.80      6.87 o
  -3   2   1     1591.64     1662.27     15.54 o
  -2   2   1    11739.80    11458.72     95.21 o
  -1   2   1      366.10      367.51      2.78 o
   0   2   1      131.91      143.04      1.31 o
   1   2   1       11.15       11.19      0.19 o
   2   2   1       33.68       30.87      0.55 o
   3   2   1      412.03      418.78      4.47 o
   4   2   1        0.62        0.00      0.21 o
   5   2   1       89.80       90.58      1.53 o
   6   2   1      103.45       99.20      1.91 o
   7   2   1       26.08       27.68      1.06 o
   8   2   1       26.41       26.07      1.29 o
   9   2   1        9.71       10.69      1.14 o
  10   2   1       10.52        9.98      1.50 o
  11   2   1        0.26        0.65      1.19 o
 -11   3   1        1.83        2.18      1.00 o
 -10   3   1        7.97        7.78      1.05 o
  -9   3   1        8.40       10.37      1.03 o
  -8   3   1       28.41       25.45      1.22 o
  -7   3   1        9.32        9.75      0.71 o
  -6   3   1        1.81        2.02      0.40 o
  -5   3   1       86.09       92.22      1.30 o
  -4   3   1      113.18      128.83      1.55 o
  -3   3   1       97.96      129.40      1.38 o
  -2   3   1       53.68       52.48      0.64 o
  -1   3   1    12298.72    12367.99    103.27 o
   0   3   1     2374.73     2377.10     20.10 o
   1   3   1     1542.97     1421.96     11.43 o
   2   3   1      323.55      321.98      3.03 o
   3   3   1        0.24        0.95      0.22 o
   4   3   1       75.22       76.06      1.17 o
   5   3   1        6.96        5.23      0.41 o
   6   3   1        1.61        1.51      0.45 o
   7   3   1        5.55        4.47      0.65 o
   8   3   1        0.00       -0.10      0.81 o
   9   3   1       61.69       58.87      1.97 o
  10   3   1       10.92       10.96      1.65 o
  11   3   1        0.49        0.08      1.16 o
 -11   4   1        0.14       -0.10      1.12 o
 -10   4   1        0.01        0.51      1.34 o
  -9   4   1       72.80       69.76      2.88 o
  -8   4   1        0.18        0.45      0.61 o
  -7   4   1       27.21       28.91      1.28 o
  -6   4   1        0.47        0.10      0.35 o
  -5   4   1       11.77       15.21      0.55 o
  -4   4   1      146.75      158.25      1.72 o
  -3   4   1       95.05       99.90      1.08 o
  -2   4   1       25.59       17.84      0.45 o
  -1   4   1       33.47       28.19      0.47 o
   0   4   1        6.85        7.72      0.33 o
   1   4   1      100.81       99.50      0.99 o
   2   4   1       29.86       37.21      0.56 o
   3   4   1      199.80      231.10      2.62 o
   4   4   1      150.66      129.22      1.93 o
   5   4   1       22.75       26.43      0.81 o
   6   4   1       38.17       39.04      1.17 o
   7   4   1        2.03        2.75      0.61 o
   8   4   1       13.60       13.03      1.27 o
   9   4   1       41.28       38.45      1.67 o
  10   4   1        1.23        2.81      1.18 o
  11   4   1        0.60        1.04      1.28 o
 -11   5   1       21.25       21.67      1.80 o
 -10   5   1        0.59        0.35      0.77 o
  -9   5   1        9.76        9.44      0.88 o
  -8   5   1        9.03       10.54      0.82 o
  -7   5   1        8.74        7.34      0.62 o
  -6   5   1       41.98       44.10      1.01 o
  -5   5   1        1.16        2.05      0.33 o
  -4   5   1       10.46        9.03      0.38 o
  -3   5   1       48.72       57.72      0.81 o
  -2   5   1      141.09      145.37      1.75 o
  -1   5   1      419.16      390.64      3.63 o
   0   5   1       42.96       42.16      0.61 o
   1   5   1      440.82      457.76      4.48 o
   2   5   1      166.15      187.50      1.89 o
   3   5   1      129.64      144.38      1.66 o
   4   5   1       11.33        8.22      0.42 o
   5   5   1       21.17       18.25      0.61 o
   6   5   1        1.04        0.01      0.42 o
   7   5   1        7.37        8.01      0.67 o
   8   5   1       17.18       18.03      1.15 o
   9   5   1        2.15        1.70      1.05 o
  10   5   1        0.44        0.27      1.18 o
 -11   6   1        6.28        5.09      1.21 o
 -10   6   1        8.25        8.30      0.90 o
  -9   6   1        0.67       -0.33      1.04 o
  -8   6   1        9.99        9.68      0.79 o
  -7   6   1        2.27        2.05      0.52 o
  -6   6   1       51.51       48.21      1.20 o
  -5   6   1       11.89       12.15      0.48 o
  -4   6   1        6.80        9.85      0.42 o
  -3   6   1        0.63        0.56      0.24 o
  -2   6   1      186.79      176.21      2.10 o
  -1   6   1      361.13      334.27      4.77 o
   0   6   1      186.95      174.46      1.88 o
   1   6   1      181.94      165.07      1.94 o
   2   6   1      636.13      684.02      6.25 o
   3   6   1       16.95       12.78      0.39 o
   4   6   1        0.01       -0.06      0.26 o
   5   6   1       23.19       27.69      0.90 o
   6   6   1       47.75       43.22      1.10 o
   7   6   1        9.58        8.16      0.67 o
   8   6   1        0.44        0.79      0.67 o
   9   6   1        2.34        2.59      1.73 o
  10   6   1        2.96        2.08      1.48 o
 -11   7   1        2.67        2.85      1.00 o
 -10   7   1       25.66       30.33      1.54 o
  -9   7   1        5.71        5.45      0.76 o
  -8   7   1       44.67       45.10      1.29 o
  -7   7   1        5.71        4.36      0.63 o
  -6   7   1       12.10       13.04      0.57 o
  -5   7   1        7.30        6.44      0.36 o
  -4   7   1       70.81       73.75      1.14 o
  -3   7   1       58.76       53.06      1.54 o
  -2   7   1        8.54        7.47      0.34 o
  -1   7   1       28.32       29.39      0.60 o
   0   7   1      225.25      238.59      2.54 o
   1   7   1      162.74      174.97      2.08 o
   2   7   1       67.05       73.38      1.09 o
   3   7   1        0.99        0.19      0.29 o
   4   7   1        0.19       -0.07      0.28 o
   5   7   1        6.29        3.99      0.41 o
   6   7   1       38.55       36.11      1.13 o
   7   7   1        9.85        7.07      0.72 o
   8   7   1        2.78        4.11      0.95 o
   9   7   1        1.33        1.99      1.26 o
  10   7   1        1.55        0.66      2.20 o
 -10   8   1        1.01        0.19      0.77 o
  -9   8   1        5.97        5.09      0.71 o
  -8   8   1        3.47        3.63      0.85 o
  -7   8   1       58.22       52.47      1.28 o
  -6   8   1       11.27       10.88      0.51 o
  -5   8   1       15.76       10.69      0.51 o
  -4   8   1        3.47        2.69      0.39 o
  -3   8   1        8.83        6.85      0.41 o
  -2   8   1        4.10        5.58      0.29 o
  -1   8   1        2.15        1.81      0.30 o
   0   8   1       97.36       80.15      1.12 o
   1   8   1        9.55        9.49      0.40 o
   2   8   1        8.90       11.44      0.47 o
   3   8   1       44.09       48.63      0.78 o
   4   8   1       15.52       15.43      0.54 o
   5   8   1       93.63       70.43      1.47 o
   6   8   1        0.23       -0.08      0.55 o
   7   8   1        8.71        8.85      0.92 o
   8   8   1        0.52       -0.78      0.78 o
   9   8   1        1.50        4.77      2.23 o
  10   8   1        1.15        3.95      2.37 o
 -10   9   1        4.85        6.21      0.84 o
  -9   9   1        0.15       -0.38      0.83 o
  -8   9   1       13.43        8.57      0.64 o
  -7   9   1        3.40        4.58      0.79 o
  -6   9   1        5.52        4.49      0.87 o
  -5   9   1        2.81        3.76      0.76 o
  -4   9   1        7.78        5.33      0.45 o
  -3   9   1      130.63      132.51      1.78 o
  -2   9   1       18.95       18.65      0.52 o
  -1   9   1       24.22       23.08      0.62 o
   0   9   1        1.86        2.78      0.32 o
   1   9   1       17.26       17.52      0.54 o
   2   9   1      316.85      328.90      4.09 o
   3   9   1       10.57        8.60      0.78 o
   4   9   1       17.01       13.33      0.53 o
   5   9   1        6.82        6.21      0.57 o
   6   9   1       17.17       14.03      0.78 o
   7   9   1        1.21        0.96      0.66 o
   8   9   1        2.65        3.42      1.05 o
   9   9   1        0.38       -1.01      1.05 o
  -9  10   1        2.76        4.68      2.14 o
  -8  10   1        0.01       -1.02      1.02 o
  -7  10   1        2.90        2.33      0.93 o
  -6  10   1        0.00       -0.72      0.72 o
  -5  10   1       22.02       22.09      1.23 o
  -4  10   1        2.07        1.26      0.70 o
  -3  10   1        1.89        1.06      0.43 o
  -2  10   1      263.05      286.14      3.67 o
  -1  10   1       26.52       28.59      0.76 o
   0  10   1        0.01        0.29      0.34 o
   1  10   1       11.84       12.93      0.56 o
   2  10   1        1.29        0.26      0.37 o
   3  10   1       12.29       11.62      0.79 o
   4  10   1       18.80       16.98      0.81 o
   5  10   1       45.41       44.22      1.16 o
   6  10   1        0.00       -0.59      0.60 o
   7  10   1        0.07       -0.04      0.67 o
   8  10   1        1.28        1.09      0.67 o
   9  10   1        0.92        0.45      0.94 o
  -9  11   1        0.51        2.53      2.07 o
  -8  11   1        0.26        0.12      1.12 o
  -7  11   1        0.30        0.28      0.89 o
  -6  11   1        1.29        0.81      0.82 o
  -5  11   1        9.32        7.66      0.94 o
  -4  11   1       77.73       79.12      1.77 o
  -3  11   1       79.08       77.45      2.08 o
  -2  11   1        5.59        3.92      0.53 o
  -1  11   1       45.54       44.28      1.05 o
   0  11   1       15.15       14.66      0.67 o
   1  11   1        5.11        2.80      0.48 o
   2  11   1        0.03        0.73      0.54 o
   3  11   1        3.51        2.67      0.77 o
   4  11   1        4.88        5.16      1.05 o
   5  11   1        0.03       -0.63      0.89 o
   6  11   1        0.19        0.80      1.06 o
   7  11   1        3.12        3.40      0.47 o
   8  11   1        4.94        6.59      1.26 o
  -8  12   1        0.32       -0.10      1.71 o
  -7  12   1        0.85        1.37      0.97 o
  -6  12   1        1.10        1.59      0.86 o
  -5  12   1        6.39        7.47      0.76 o
  -4  12   1       17.16       16.24      1.04 o
  -3  12   1       19.10       19.78      1.63 o
  -2  12   1       12.26       10.58      0.61 o
  -1  12   1       21.38       20.50      0.84 o
   0  12   1        1.56        2.49      0.48 o
   1  12   1        0.98        0.84      0.58 o
   2  12   1        8.08        9.46      0.83 o
   3  12   1        0.62        1.24      0.65 o
   4  12   1        0.85       -0.06      0.95 o
   5  12   1        5.45        5.92      1.27 o
   6  12   1        0.11        2.44      1.93 o
   7  12   1        2.57        5.71      2.39 o
  -7  13   1        0.97        1.58      1.19 o
  -6  13   1        0.70       -0.45      0.62 o
  -5  13   1        0.01       -0.34      1.13 o
  -4  13   1        0.62       -0.24      1.00 o
  -3  13   1        9.41        7.54      1.38 o
  -2  13   1        2.08        1.86      2.02 o
  -1  13   1       95.42      103.30      2.98 o
   0  13   1       17.75       18.66      1.17 o
   1  13   1       21.18       19.12      1.30 o
   2  13   1        0.88        0.60      0.64 o
   3  13   1        0.63        0.02      0.73 o
   4  13   1        3.55        2.21      0.90 o
   5  13   1        0.02       -0.94      1.07 o
   6  13   1        0.38        0.08      1.97 o
   7  13   1        3.25        4.53      2.49 o
  -6  14   1        0.59        0.63      1.32 o
  -5  14   1        3.62        4.77      1.46 o
  -4  14   1       12.48       14.95      1.71 o
  -3  14   1        0.46       -0.70      1.09 o
  -2  14   1       38.73       35.78      1.90 o
  -1  14   1       27.88       28.33      1.72 o
   0  14   1        5.58        6.09      1.00 o
   1  14   1        0.15        0.08      0.86 o
   2  14   1        0.04       -0.13      0.88 o
   3  14   1        0.86        0.37      0.69 o
   4  14   1        0.22       -0.39      0.84 o
   5  14   1        0.03        0.42      1.88 o
   6  14   1        0.03        0.31      2.22 o
  -5  15   1        1.17       -0.21      1.42 o
  -4  15   1        4.65        6.14      1.90 o
  -3  15   1        0.01        1.10      1.30 o
  -2  15   1        3.24        4.77      1.45 o
  -1  15   1       43.48       51.22      2.35 o
   0  15   1        6.02        6.73      1.08 o
   1  15   1        0.42       -0.98      0.98 o
   2  15   1        0.49       -0.22      0.92 o
   3  15   1        0.13       -0.32      1.20 o
   4  15   1        0.07       -0.78      1.26 o
   5  15   1        0.00        0.86      2.05 o
  -4  16   1        0.01        0.78      1.43 o
  -3  16   1        1.13        1.90      1.88 o
  -2  16   1        1.39        0.23      1.32 o
  -1  16   1        0.22       -1.00      1.04 o
   0  16   1        2.70        1.43      1.02 o
   1  16   1        0.02       -0.15      1.11 o
   2  16   1        0.36       -0.24      1.02 o
   3  16   1        0.49        0.47      1.46 o
  -1  17   1        0.02       -1.41      1.41 o
   0  17   1        0.02       -1.24      1.24 o
 -12   0   2        0.71       -0.56      1.39 o
 -10   0   2        7.72        7.45      2.61 o
  -8   0   2        2.25        4.08      1.01 o
  -6   0   2      503.21      552.82      9.17 o
  -4   0   2        6.35        8.85      0.53 o
  -2   0   2     1107.47     1119.16     11.16 o
   0   0   2       28.38       46.68      0.90 o
   2   0   2      540.48      544.87      6.67 o
   4   0   2       34.40       33.68      1.19 o
   6   0   2       16.90       18.46      1.13 o
   8   0   2      274.08      258.33      6.57 o
  10   0   2        7.94        8.51      1.65 o
 -12   1   2        0.18       -0.95      0.95 o
 -11   1   2        0.56        0.72      0.93 o
 -10   1   2       15.81       13.61      1.17 o
  -9   1   2        5.10        5.83      0.86 o
  -8   1   2        5.06        5.56      0.78 o
  -7   1   2        0.53       -0.45      0.45 o
  -6   1   2      197.89      207.48      2.60 o
  -5   1   2     1620.91     1694.06     15.88 o
  -4   1   2       46.50       52.25      0.68 o
  -3   1   2      515.84      521.60      3.99 o
  -2   1   2     1599.58     1596.57     12.12 o
  -1   1   2      145.66      137.89      1.33 o
   0   1   2     2532.81     2478.19     19.96 o
   1   1   2       24.98       23.48      0.38 o
   2   1   2      289.27      286.39      2.74 o
   3   1   2      270.03      270.43      3.05 o
   4   1   2        4.23        3.67      0.34 o
   5   1   2       90.80       90.01      1.55 o
   6   1   2      171.85      166.84      2.53 o
   7   1   2      410.13      416.63      6.59 o
   8   1   2       51.84       52.52      1.82 o
   9   1   2        2.27        1.81      0.87 o
  10   1   2        5.20        5.06      1.06 o
  11   1   2        2.13        2.55      1.38 o
 -12   2   2        0.29       -0.75      0.99 o
 -11   2   2        6.10        3.98      1.06 o
 -10   2   2        7.97        9.48      1.07 o
  -9   2   2        0.36        0.46      0.57 o
  -8   2   2       15.86       12.78      0.80 o
  -7   2   2        0.59        1.11      0.50 o
  -6   2   2        3.25        1.55      0.39 o
  -5   2   2        2.78        4.40      0.34 o
  -4   2   2      131.10      137.42      1.36 o
  -3   2   2        6.23       11.63      0.27 o
  -2   2   2    18041.48    17451.84    163.63 o
  -1   2   2     2140.58     2126.94     18.71 o
   0   2   2      742.57      788.65      7.47 o
   1   2   2     1799.06     1894.78     15.23 o
   2   2   2      297.71      303.47      3.08 o
   3   2   2      380.36      409.15      4.39 o
   4   2   2        6.52        7.36      0.40 o
   5   2   2       13.76       16.44      0.62 o
   6   2   2       20.58       20.73      0.81 o
   7   2   2      322.35      321.34      5.09 o
   8   2   2       15.06       12.58      1.09 o
   9   2   2        1.61        1.11      0.87 o
  10   2   2        1.18        3.63      1.06 o
  11   2   2        5.44        4.71      1.37 o
 -12   3   2        0.00       -0.21      1.06 o
 -11   3   2        8.99       10.33      1.22 o
 -10   3   2        6.25        4.84      0.95 o
  -9   3   2        0.06        0.24      0.55 o
  -8   3   2       10.54        9.55      0.73 o
  -7   3   2        1.59        2.54      0.42 o
  -6   3   2       25.49       31.50      0.82 o
  -5   3   2        5.45        5.90      0.33 o
  -4   3   2      155.84      168.72      1.69 o
  -3   3   2      611.26      602.14      5.44 o
  -2   3   2     4294.82     4303.47     37.83 o
  -1   3   2     2390.62     2402.34     22.33 o
   0   3   2       22.70       31.03      0.47 o
   1   3   2       55.28       66.28      0.69 o
   2   3   2      147.76      131.78      1.38 o
   3   3   2        8.05        4.24      0.29 o
   4   3   2      400.44      409.86      4.87 o
   5   3   2       14.41       15.26      0.98 o
   6   3   2       13.34       12.61      0.76 o
   7   3   2        9.21        8.81      0.81 o
   8   3   2        4.18        4.60      0.90 o
   9   3   2       55.94       58.32      3.23 o
  10   3   2        1.61        1.02      1.12 o
 -11   4   2        0.12        1.49      0.96 o
 -10   4   2        3.12        4.17      0.78 o
  -9   4   2        8.74        6.56      0.84 o
  -8   4   2       24.04       25.51      1.03 o
  -7   4   2        7.34        9.37      0.57 o
  -6   4   2        0.64        0.83      0.32 o
  -5   4   2      132.55      134.17      1.58 o
  -4   4   2      753.14      773.36      6.65 o
  -3   4   2      890.77      920.49      8.75 o
  -2   4   2      422.32      421.77      3.89 o
  -1   4   2        7.46        4.29      0.18 o
   0   4   2      409.90      428.90      4.88 o
   1   4   2        8.39       10.48      0.30 o
   2   4   2       24.07       24.20      0.44 o
   3   4   2      446.15      490.24      4.84 o
   4   4   2       45.52       42.68      0.83 o
   5   4   2       29.73       31.51      0.78 o
   6   4   2       90.98       95.41      1.92 o
   7   4   2        3.63        4.68      0.71 o
   8   4   2       11.81       12.38      1.06 o
   9   4   2        0.04        0.94      1.04 o
  10   4   2        0.01        0.50      1.39 o
 -11   5   2        1.51        0.50      0.96 o
 -10   5   2        0.00       -0.38      0.57 o
  -9   5   2        0.07        0.23      0.52 o
  -8   5   2        8.15        7.75      0.64 o
  -7   5   2       16.90       14.94      0.65 o
  -6   5   2        4.94        5.16      0.39 o
  -5   5   2        5.83        3.94      0.30 o
  -4   5   2       11.77       11.42      0.37 o
  -3   5   2     2861.88     3008.63     28.03 o
  -2   5   2      142.33      137.89      1.67 o
  -1   5   2      261.80      278.83      2.68 o
   0   5   2        5.44        5.57      0.23 o
   1   5   2      578.11      627.38      6.45 o
   2   5   2        2.42        1.58      0.18 o
   3   5   2       24.09       30.02      0.58 o
   4   5   2      198.18      203.70      2.44 o
   5   5   2       85.59       81.76      1.44 o
   6   5   2      105.23      106.21      1.81 o
   7   5   2        2.23        0.87      0.53 o
   8   5   2        1.63        0.87      0.95 o
   9   5   2        0.54       -0.91      0.91 o
  10   5   2        0.15        1.17      1.20 o
 -11   6   2       17.25       23.20      1.88 o
 -10   6   2        0.01        0.29      0.70 o
  -9   6   2        6.76        5.89      0.73 o
  -8   6   2        5.47        4.00      0.55 o
  -7   6   2        8.14        7.33      0.52 o
  -6   6   2        5.61        4.73      0.41 o
  -5   6   2       31.11       27.05      0.87 o
  -4   6   2        5.89       10.07      0.46 o
  -3   6   2       13.92        9.10      0.40 o
  -2   6   2      173.64      181.37      2.34 o
  -1   6   2      331.18      333.81      3.19 o
   0   6   2      482.49      486.45      4.78 o
   1   6   2     2489.82     2570.23     24.01 o
   2   6   2       56.79       70.20      1.07 o
   3   6   2       15.28       15.34      0.43 o
   4   6   2        2.67        2.44      0.35 o
   5   6   2       88.82       99.28      1.51 o
   6   6   2        0.69        0.48      0.44 o
   7   6   2        0.66        0.95      0.58 o
   8   6   2        0.20       -0.75      1.02 o
   9   6   2        0.40        0.70      1.27 o
  10   6   2        0.12        0.88      1.49 o
 -11   7   2        1.74        3.51      0.93 o
 -10   7   2        1.37       -0.26      0.62 o
  -9   7   2        1.38        0.90      0.59 o
  -8   7   2        0.23       -0.54      0.54 o
  -7   7   2        4.14        3.13      0.42 o
  -6   7   2        7.13        5.83      0.42 o
  -5   7   2       16.52       18.10      0.86 o
  -4   7   2        5.07        5.01      0.41 o
  -3   7   2        2.48        3.31      0.31 o
  -2   7   2       65.28       70.84      1.66 o
  -1   7   2       14.36       16.02      0.45 o
   0   7   2        9.94       13.65      0.39 o
   1   7   2      169.15      206.09      2.26 o
   2   7   2       43.54       54.69      1.03 o
   3   7   2        4.63        5.64      0.33 o
   4   7   2       21.79       16.01      0.53 o
   5   7   2       33.31       32.01      0.90 o
   6   7   2        7.23        6.44      0.65 o
   7   7   2        6.00        4.45      0.79 o
   8   7   2        0.47       -0.24      1.07 o
   9   7   2        0.08       -1.18      1.18 o
  10   7   2        0.57       -1.31      1.31 o
 -10   8   2        0.27        0.75      0.64 o
  -9   8   2        0.87        1.03      0.54 o
  -8   8   2        0.61        0.97      0.71 o
  -7   8   2        2.85        2.55      0.37 o
  -6   8   2       14.58       12.74      0.89 o
  -5   8   2       82.61       78.91      1.47 o
  -4   8   2      132.98      140.62      1.92 o
  -3   8   2        3.91        3.40      0.35 o
  -2   8   2       11.68       12.82      0.62 o
  -1   8   2        4.18        4.57      0.35 o
   0   8   2      585.46      609.35      6.00 o
   1   8   2        7.41        5.79      0.34 o
   2   8   2       14.33       17.12      0.54 o
   3   8   2       35.71       37.98      0.99 o
   4   8   2       16.72       18.63      0.60 o
   5   8   2       47.84       42.28      1.13 o
   6   8   2        5.34        6.42      0.65 o
   7   8   2        3.13        1.74      0.74 o
   8   8   2        0.03       -0.81      0.81 o
   9   8   2        0.66        0.83      1.92 o
 -10   9   2        3.40        3.78      0.80 o
  -9   9   2        2.45        1.64      0.83 o
  -8   9   2        2.51        2.50      1.15 o
  -7   9   2        1.87        2.86      0.85 o
  -6   9   2        1.42        1.36      1.52 o
  -5   9   2        1.65        1.40      0.78 o
  -4   9   2       15.44       15.25      0.70 o
  -3   9   2      204.67      203.92      2.78 o
  -2   9   2       81.42       84.67      1.35 o
  -1   9   2        0.00        0.22      0.29 o
   0   9   2       12.41       11.32      0.48 o
   1   9   2       22.90       18.11      0.62 o
   2   9   2       23.93       26.39      0.79 o
   3   9   2        2.38        1.79      0.47 o
   4   9   2        1.25        0.72      0.58 o
   5   9   2        5.18        4.20      0.44 o
   6   9   2        1.65        2.35      0.56 o
   7   9   2        2.08        2.17      0.84 o
   8   9   2        1.38        2.79      1.10 o
   9   9   2        1.61        3.21      1.29 o
 -10  10   2        3.06        0.37      2.27 o
  -9  10   2        4.43        1.39      1.32 o
  -8  10   2        1.52        3.04      1.20 o
  -7  10   2        0.53        0.06      0.82 o
  -6  10   2        0.38        0.49      0.78 o
  -5  10   2       10.68       10.88      1.14 o
  -4  10   2       11.50       11.64      0.99 o
  -3  10   2       64.44       67.77      1.73 o
  -2  10   2      161.34      165.59      2.95 o
  -1  10   2       82.74       88.95      1.44 o
   0  10   2       16.46       14.45      0.71 o
   1  10   2        2.86        3.24      0.48 o
   2  10   2        2.25        1.26      0.35 o
   3  10   2        2.54        1.70      0.49 o
   4  10   2        6.50        5.48      1.01 o
   5  10   2        0.06       -0.21      0.61 o
   6  10   2        5.36        3.59      1.84 o
   7  10   2        0.02        1.35      1.12 o
   8  10   2        6.62        9.60      1.16 o
  -9  11   2        2.42        0.99      1.27 o
  -8  11   2        3.59        5.40      1.37 o
  -7  11   2        0.63        1.31      0.93 o
  -6  11   2        1.75        2.73      0.91 o
  -5  11   2       12.76       15.13      0.81 o
  -4  11   2       10.01       11.43      1.05 o
  -3  11   2       71.91       72.35      2.13 o
  -2  11   2       74.25       74.97      1.90 o
  -1  11   2        2.97        1.96      0.68 o
   0  11   2       27.76       33.65      1.11 o
   1  11   2        1.72        2.88      0.55 o
   2  11   2        1.25        1.34      0.63 o
   3  11   2        1.63        0.88      0.71 o
   4  11   2       15.62       13.01      1.17 o
   5  11   2        2.49        2.50      0.99 o
   6  11   2        0.29        0.06      0.74 o
   7  11   2        7.95        9.59      1.17 o
   8  11   2        8.35       17.09      1.75 o
  -8  12   2        0.58        0.99      1.24 o
  -7  12   2        0.53        0.37      1.08 o
  -6  12   2        6.59        8.80      0.79 o
  -5  12   2        0.16       -0.89      0.89 o
  -4  12   2       17.65       18.48      1.21 o
  -3  12   2        0.12        0.06      0.71 o
  -2  12   2        0.07        0.43      0.67 o
  -1  12   2       18.96       20.99      0.96 o
   0  12   2        0.06        0.14      0.56 o
   1  12   2        0.72        0.62      0.56 o
   2  12   2        2.60        3.67      0.73 o
   3  12   2        9.32        8.85      0.89 o
   4  12   2        0.02        0.45      1.22 o
   5  12   2        1.06        3.09      1.76 o
   6  12   2        4.55        4.90      2.07 o
   7  12   2        9.72       12.18      0.95 o
  -8  13   2        0.32        0.22      1.25 o
  -7  13   2        0.45        2.50      1.23 o
  -6  13   2       16.58       18.79      1.39 o
  -5  13   2        1.03        0.95      1.17 o
  -4  13   2        1.03        1.29      0.80 o
  -3  13   2        6.22        7.17      0.96 o
  -2  13   2        0.32       -0.34      0.74 o
  -1  13   2        0.43        0.71      1.07 o
   0  13   2        9.60       12.24      1.46 o
   1  13   2        1.02        0.91      0.66 o
   2  13   2        1.08        0.60      0.67 o
   3  13   2        3.88        6.22      0.86 o
   4  13   2        2.76        2.15      1.13 o
   5  13   2        6.39        4.29      1.92 o
   6  13   2       15.50       21.61      2.86 o
  -7  14   2        0.05       -0.95      1.61 o
  -6  14   2        0.50       -0.63      0.85 o
  -5  14   2        0.75        0.26      0.79 o
  -4  14   2        0.09       -0.44      0.68 o
  -3  14   2        5.29        5.79      1.10 o
  -2  14   2        2.87        3.74      0.99 o
  -1  14   2        3.43        1.66      0.86 o
   0  14   2        0.37        0.42      0.65 o
   1  14   2        0.21       -0.13      0.77 o
   2  14   2        0.08        0.33      0.72 o
   3  14   2        0.01        0.20      0.75 o
   4  14   2        1.65        2.81      0.97 o
   5  14   2        0.78        0.15      1.92 o
   6  14   2        7.04       10.10      2.58 o
  -6  15   2        0.38        1.59      1.86 o
  -5  15   2        3.88        1.55      1.79 o
  -4  15   2        0.39        0.02      1.30 o
  -3  15   2        1.39        1.28      1.37 o
  -2  15   2        0.26       -0.57      2.69 o
  -1  15   2        7.49        9.48      1.30 o
   0  15   2        2.31        1.79      0.95 o
   1  15   2        0.04        1.02      0.94 o
   2  15   2        0.90        1.52      0.77 o
   3  15   2        0.38        0.91      0.80 o
   4  15   2        0.96        0.17      1.84 o
  -4  16   2        2.14        1.58      1.48 o
  -3  16   2        8.39        9.40      1.87 o
  -2  16   2        1.87        4.28      1.60 o
  -1  16   2        0.02       -1.13      1.21 o
   0  16   2        2.30        1.25      1.32 o
   1  16   2        0.12       -0.78      0.99 o
   2  16   2        1.03       -0.76      0.98 o
   3  16   2        1.17        4.44      2.17 o
 -11   0   3        0.29        1.34      1.31 o
  -9   0   3        8.24        7.76      1.25 o
  -7   0   3      119.22      130.80      2.91 o
  -5   0   3      315.46      313.44      4.29 o
  -3   0   3       16.96       17.26      0.47 o
  -1   0   3     1149.88     1099.86     14.48 o
   1   0   3      251.25      229.06      2.93 o
   3   0   3      590.30      625.93     10.39 o
   5   0   3      920.52      879.32     14.14 o
   7   0   3       92.70       89.62      3.34 o
   9   0   3        6.03        4.52      1.35 o
 -12   1   3        3.93        4.51      1.14 o
 -11   1   3        1.17        1.12      0.89 o
 -10   1   3        9.18       10.69      1.09 o
  -9   1   3        2.07        1.67      0.61 o
  -8   1   3        0.37        0.37      0.62 o
  -7   1   3       95.64       92.77      1.52 o
  -6   1   3        1.48        2.22      0.36 o
  -5   1   3      233.34      201.15      2.13 o
  -4   1   3      152.00      148.51      1.52 o
  -3   1   3       37.38       29.01      0.46 o
  -2   1   3      753.98      783.54      6.85 o
  -1   1   3      107.90      101.06      1.09 o
   0   1   3       86.20       86.80      0.92 o
   1   1   3     2663.43     2719.79     29.56 o
   2   1   3      295.86      309.97      3.15 o
   3   1   3      101.02       97.48      1.19 o
   4   1   3        0.97        0.40      0.32 o
   5   1   3       35.81       36.60      0.94 o
   6   1   3      402.31      399.72      5.07 o
   7   1   3       39.90       42.31      1.61 o
   8   1   3       11.31        8.59      0.99 o
   9   1   3        0.24       -0.81      0.81 o
  10   1   3        4.49        4.17      1.30 o
 -12   2   3        0.00        0.30      1.04 o
 -11   2   3        0.25        0.36      1.07 o
 -10   2   3        3.54        2.69      0.82 o
  -9   2   3        4.37        6.14      0.80 o
  -8   2   3        1.48        1.02      0.50 o
  -7   2   3      178.94      174.86      2.20 o
  -6   2   3       90.11       94.37      1.28 o
  -5   2   3        9.44        8.46      0.34 o
  -4   2   3       63.94       60.53      0.79 o
  -3   2   3       45.14       44.34      0.57 o
  -2   2   3     2181.24     2265.51     28.15 o
  -1   2   3      115.45      121.98      1.31 o
   0   2   3       46.20       48.15      0.59 o
   1   2   3       41.57       39.55      0.56 o
   2   2   3      113.53      110.99      1.52 o
   3   2   3      788.66      871.26      9.71 o
   4   2   3       48.41       63.09      1.11 o
   5   2   3        2.04        3.09      0.45 o
   6   2   3      315.33      304.44      4.45 o
   7   2   3       14.40       12.36      1.24 o
   8   2   3        2.12        1.07      0.97 o
   9   2   3        0.46       -0.23      1.23 o
  10   2   3        0.14       -0.96      1.70 o
 -12   3   3        0.14        1.00      1.03 o
 -11   3   3        0.54        0.76      0.88 o
 -10   3   3        1.25       -0.21      0.60 o
  -9   3   3       17.46       15.25      1.17 o
  -8   3   3       26.10       25.04      1.01 o
  -7   3   3       39.21       41.43      1.00 o
  -6   3   3       11.68        9.41      0.43 o
  -5   3   3      123.26      136.45      1.57 o
  -4   3   3       43.39       48.71      0.72 o
  -3   3   3       14.24       16.18      0.50 o
  -2   3   3      153.21      182.03      1.81 o
  -1   3   3        4.54        5.70      0.23 o
   0   3   3     1195.03     1229.11     10.96 o
   1   3   3        1.97        2.52      0.26 o
   2   3   3       80.75       85.82      1.04 o
   3   3   3        0.01        0.23      0.20 o
   4   3   3      581.83      579.60      6.21 o
   5   3   3       58.09       55.51      1.14 o
   6   3   3        0.26        0.53      0.55 o
   7   3   3       12.01        9.60      0.84 o
   8   3   3        2.57        2.52      1.23 o
   9   3   3        7.80       10.74      2.32 o
  10   3   3        0.12        0.86      1.18 o
 -12   4   3        0.05       -1.22      1.22 o
 -11   4   3        0.01       -0.16      0.66 o
 -10   4   3        0.61        0.35      0.68 o
  -9   4   3        0.08        0.44      0.76 o
  -8   4   3        0.11        0.34      0.52 o
  -7   4   3        0.02       -0.35      0.35 o
  -6   4   3       33.94       38.08      0.78 o
  -5   4   3       77.83       71.31      0.96 o
  -4   4   3     3159.49     3186.13     25.22 o
  -3   4   3       80.05       79.21      0.97 o
  -2   4   3        4.64        4.01      0.22 o
  -1   4   3     1938.70     2052.57     20.48 o
   0   4   3        2.15        2.66      0.25 o
   1   4   3        3.50        4.78      0.23 o
   2   4   3       54.11       56.96      0.77 o
   3   4   3      126.29      142.30      1.66 o
   4   4   3      503.28      487.68      5.26 o
   5   4   3       95.48       86.47      1.88 o
   6   4   3      170.58      166.69      2.50 o
   7   4   3       21.08       21.88      1.07 o
   8   4   3        0.16        1.28      0.97 o
   9   4   3        6.62        8.62      1.33 o
  10   4   3        1.31        2.42      1.27 o
 -11   5   3        2.19        2.76      0.79 o
 -10   5   3        6.88        6.66      0.71 o
  -9   5   3        0.07       -0.46      0.46 o
  -8   5   3        8.47        9.71      0.65 o
  -7   5   3        3.48        2.99      0.41 o
  -6   5   3        0.09       -0.27      0.27 o
  -5   5   3       88.26       93.58      1.24 o
  -4   5   3       83.83       93.48      1.27 o
  -3   5   3     2205.58     2260.41     21.16 o
  -2   5   3      546.42      559.46      5.80 o
  -1   5   3     1309.49     1361.96     14.89 o
   0   5   3      163.55      169.41      2.22 o
   1   5   3       99.41       92.07      1.15 o
   2   5   3        3.91        4.74      0.50 o
   3   5   3       13.34       13.60      0.43 o
   4   5   3      103.13      102.20      1.37 o
   5   5   3        0.23        0.28      0.35 o
   6   5   3        0.87        1.63      0.50 o
   7   5   3        0.05       -0.03      0.81 o
   8   5   3        1.47        0.95      1.20 o
   9   5   3        7.95        7.84      1.56 o
  10   5   3        0.36       -0.09      1.48 o
 -11   6   3        0.63        1.02      0.78 o
 -10   6   3        2.79        1.77      0.65 o
  -9   6   3        4.74        3.42      0.69 o
  -8   6   3        6.59        5.99      0.56 o
  -7   6   3       27.58       21.96      0.82 o
  -6   6   3       91.38       89.08      1.28 o
  -5   6   3      162.57      165.94      2.72 o
  -4   6   3      416.64      411.98      4.24 o
  -3   6   3       84.79       95.07      1.36 o
  -2   6   3      527.03      581.60      5.70 o
  -1   6   3      109.84      109.54      1.44 o
   0   6   3       16.17       18.42      0.49 o
   1   6   3        0.57        0.15      0.21 o
   2   6   3       49.03       47.88      0.86 o
   3   6   3       57.82       49.43      0.86 o
   4   6   3       16.96       16.71      0.56 o
   5   6   3        1.33        1.01      0.41 o
   6   6   3        3.67        2.72      0.73 o
   7   6   3        0.02       -0.27      0.80 o
   8   6   3        6.02        5.99      1.37 o
   9   6   3        0.22        1.60      1.35 o
 -11   7   3        1.20        1.34      1.31 o
 -10   7   3        0.43        0.94      0.82 o
  -9   7   3        0.34       -0.11      0.47 o
  -8   7   3        0.65        0.03      0.42 o
  -7   7   3        4.29        3.48      0.44 o
  -6   7   3       13.99       12.69      0.76 o
  -5   7   3        0.92       -0.36      0.36 o
  -4   7   3      121.32      138.12      1.87 o
  -3   7   3      192.72      190.01      2.56 o
  -2   7   3        0.01        0.00      0.25 o
  -1   7   3      425.36      441.47      4.19 o
   0   7   3      214.06      236.67      2.54 o
   1   7   3      194.57      189.45      2.14 o
   2   7   3       11.19       10.31      0.45 o
   3   7   3        9.75        7.68      0.47 o
   4   7   3        8.96       11.65      0.48 o
   5   7   3        0.57        0.21      0.47 o
   6   7   3        0.45       -0.60      0.60 o
   7   7   3        0.50        0.01      0.81 o
   8   7   3        2.57        1.70      1.14 o
   9   7   3        4.80        5.85      1.54 o
 -11   8   3        0.00       -0.25      0.56 o
 -10   8   3        0.18       -0.33      0.65 o
  -9   8   3        0.21       -0.29      0.78 o
  -8   8   3        0.36       -0.08      0.75 o
  -7   8   3        0.84        0.44      0.64 o
  -6   8   3        6.31        8.46      0.83 o
  -5   8   3       22.80       22.73      0.80 o
  -4   8   3      146.20      140.78      2.24 o
  -3   8   3      401.11      371.13      4.55 o
  -2   8   3       62.20       57.90      1.11 o
  -1   8   3      107.88      104.09      1.32 o
   0   8   3      154.97      151.79      1.88 o
   1   8   3        0.96        0.77      0.26 o
   2   8   3        0.85        0.93      0.31 o
   3   8   3        3.00        3.34      0.47 o
   4   8   3       11.05       11.09      0.75 o
   5   8   3       16.82       16.96      0.65 o
   6   8   3        8.35        8.16      0.79 o
   7   8   3        0.04        0.15      0.81 o
   8   8   3        6.96       11.22      1.53 o
   9   8   3        0.20       -0.67      1.27 o
 -10   9   3        2.19        1.91      1.41 o
  -9   9   3        0.07        0.24      1.10 o
  -8   9   3        4.78        2.79      1.20 o
  -7   9   3        1.02        3.19      1.32 o
  -6   9   3        2.37        1.99      0.88 o
  -5   9   3       16.16       18.20      0.82 o
  -4   9   3       69.11       66.53      1.76 o
  -3   9   3       62.05       63.35      1.45 o
  -2   9   3        0.55        0.25      0.50 o
  -1   9   3       27.07       25.30      0.63 o
   0   9   3       84.24      100.70      1.28 o
   1   9   3       10.18        7.48      0.46 o
   2   9   3        0.30       -0.05      0.38 o
   3   9   3       17.34       17.25      0.77 o
   4   9   3       24.63       23.47      1.02 o
   5   9   3       60.54       59.47      2.84 o
   6   9   3        0.24       -0.10      0.50 o
   7   9   3        6.01        6.57      1.11 o
   8   9   3        1.18        1.75      1.46 o
 -10  10   3        0.46        0.93      1.39 o
  -9  10   3        1.62        1.56      1.30 o
  -8  10   3        2.58        4.99      1.29 o
  -7  10   3       14.15       18.14      1.68 o
  -6  10   3        3.62        4.35      0.91 o
  -5  10   3       18.76       17.43      1.28 o
  -4  10   3       17.93       16.38      0.97 o
  -3  10   3       46.78       43.91      1.45 o
  -2  10   3       32.25       35.37      1.29 o
  -1  10   3       33.90       29.24      0.90 o
   0  10   3       11.07       13.06      0.54 o
   1  10   3        1.69        1.21      0.36 o
   2  10   3        1.18        1.94      0.46 o
   3  10   3       26.36       23.27      0.90 o
   4  10   3        6.16        8.69      0.94 o
   5  10   3        0.12        1.26      0.75 o
   6  10   3        7.95        6.30      1.64 o
   7  10   3        0.13       -0.16      1.11 o
   8  10   3        0.06        2.49      1.51 o
  -9  11   3        1.56        1.21      1.36 o
  -8  11   3        0.02       -0.98      1.81 o
  -7  11   3        0.20        0.85      1.12 o
  -6  11   3        0.00       -0.68      0.81 o
  -5  11   3        0.38        0.67      1.02 o
  -4  11   3        6.87        9.14      1.04 o
  -3  11   3       24.09       23.32      1.33 o
  -2  11   3       39.46       45.67      1.77 o
  -1  11   3        3.40        3.58      0.53 o
   0  11   3        2.65        1.67      0.48 o
   1  11   3        7.73        9.76      0.88 o
   2  11   3        6.66        5.55      0.58 o
   3  11   3        3.24        3.70      0.61 o
   4  11   3       31.75       27.06      1.24 o
   5  11   3       33.13       37.08      1.78 o
   6  11   3        4.24        6.45      1.13 o
   7  11   3        2.58        1.89      1.12 o
  -8  12   3        0.34        1.41      1.31 o
  -7  12   3        0.34        0.38      1.15 o
  -6  12   3        3.73        6.56      1.15 o
  -5  12   3        0.00        0.51      0.87 o
  -4  12   3        3.21        2.50      0.87 o
  -3  12   3        0.83        1.20      0.79 o
  -2  12   3        7.63        5.61      0.93 o
  -1  12   3        0.00       -0.61      0.61 o
   0  12   3        1.42        1.74      0.60 o
   1  12   3        0.15        0.05      0.59 o
   2  12   3       13.54       14.20      0.96 o
   3  12   3       18.74       18.00      0.78 o
   4  12   3        0.76        0.97      0.63 o
   5  12   3        8.53        8.49      0.97 o
   6  12   3       30.29       33.83      2.14 o
   7  12   3        0.58        0.89      1.26 o
  -8  13   3        0.00        0.55      1.32 o
  -7  13   3        3.74        0.95      2.17 o
  -6  13   3        0.47        1.44      1.16 o
  -5  13   3        3.00        3.38      1.03 o
  -4  13   3        0.10       -0.31      0.85 o
  -3  13   3        5.59        7.84      1.10 o
  -2  13   3        2.17        2.47      0.90 o
  -1  13   3        1.64        2.33      0.86 o
   0  13   3        0.17        0.08      0.61 o
   1  13   3        0.09        1.05      0.67 o
   2  13   3        0.39        0.09      0.69 o
   3  13   3        0.94        1.37      0.81 o
   4  13   3        5.28        3.19      1.73 o
   5  13   3        5.73        5.66      2.05 o
   6  13   3        0.00       -1.98      1.98 o
  -7  14   3        0.78        1.46      1.30 o
  -6  14   3        5.20        8.39      1.43 o
  -5  14   3        3.14        2.10      1.28 o
  -4  14   3        1.25        0.23      1.18 o
  -3  14   3        1.38        1.22      0.90 o
  -2  14   3        3.22        2.65      0.92 o
  -1  14   3        0.55        1.14      1.01 o
   0  14   3        0.05        0.33      0.68 o
   1  14   3        0.53        0.84      0.74 o
   2  14   3        0.03       -0.68      0.68 o
   3  14   3        0.52       -0.33      0.89 o
   4  14   3        3.53        2.90      1.33 o
   5  14   3        5.70        4.58      2.19 o
  -6  15   3        0.48       -1.39      1.47 o
  -5  15   3        0.82        2.60      1.09 o
  -4  15   3        1.36        1.22      0.87 o
  -3  15   3        0.22        0.27      0.85 o
  -2  15   3        0.47        1.50      0.92 o
  -1  15   3        4.35        3.40      0.99 o
   0  15   3        0.04       -0.50      0.69 o
   1  15   3        0.16        1.18      0.94 o
   2  15   3        2.66        2.86      1.15 o
   3  15   3        4.51        5.38      1.17 o
   4  15   3        4.57        4.58      1.44 o
  -4  16   3        2.29        1.68      1.93 o
  -3  16   3        1.89        2.38      1.48 o
  -2  16   3        2.12        0.93      1.41 o
  -1  16   3        2.53        2.60      1.54 o
   0  16   3        0.28        0.97      1.86 o
   1  16   3        0.28       -0.61      0.98 o
   2  16   3        1.69        0.57      0.99 o
 -12   0   4        1.78        1.61      1.45 o
 -10   0   4        9.58       10.83      1.55 o
  -8   0   4        0.71       -0.45      0.58 o
  -6   0   4       18.97       18.66      0.80 o
  -4   0   4       14.30       17.45      0.59 o
  -2   0   4     1380.28     1402.46     18.48 o
   0   0   4      445.10      461.77      6.33 o
   2   0   4      699.04      752.74     10.33 o
   4   0   4       27.07       21.38      0.98 o
   6   0   4       50.80       52.08      2.01 o
   8   0   4        2.44        4.10      2.82 o
  10   0   4        0.72       -0.41      2.15 o
 -12   1   4        1.87        2.21      1.06 o
 -11   1   4        3.59        3.89      0.97 o
 -10   1   4        1.24        2.59      0.82 o
  -9   1   4        0.15       -0.48      0.52 o
  -8   1   4        0.08       -0.39      0.39 o
  -7   1   4       38.31       38.47      1.04 o
  -6   1   4       67.77       76.74      1.11 o
  -5   1   4      101.57      101.51      1.19 o
  -4   1   4      581.44      597.52      4.96 o
  -3   1   4      125.60      123.82      1.20 o
  -2   1   4      455.49      458.55      4.16 o
  -1   1   4       47.14       41.95      0.69 o
   0   1   4      938.17      966.45     10.53 o
   1   1   4        3.31        3.58      0.25 o
   2   1   4     1280.31     1427.17     14.02 o
   3   1   4      317.24      343.01      3.57 o
   4   1   4        0.97        0.43      0.31 o
   5   1   4      554.90      567.30      6.77 o
   6   1   4       67.61       70.20      1.71 o
   7   1   4       35.66       34.38      2.05 o
   8   1   4        0.13       -0.70      0.77 o
   9   1   4        4.82        3.95      1.18 o
  10   1   4        0.03       -0.18      1.19 o
 -12   2   4        2.28        3.36      1.10 o
 -11   2   4       12.02       12.24      1.23 o
 -10   2   4        0.91        0.86      0.61 o
  -9   2   4        0.60        0.75      0.57 o
  -8   2   4       47.67       53.21      1.41 o
  -7   2   4        4.65        4.10      0.56 o
  -6   2   4        0.53        0.49      0.25 o
  -5   2   4        1.99        0.70      0.19 o
  -4   2   4      160.08      167.57      1.67 o
  -3   2   4      374.93      390.61      3.29 o
  -2   2   4     1445.45     1406.82     13.13 o
  -1   2   4      173.61      156.52      1.93 o
   0   2   4      409.88      399.40      3.91 o
   1   2   4     1092.18     1114.17     11.31 o
   2   2   4      690.67      743.39      9.13 o
   3   2   4      162.34      154.65      2.34 o
   4   2   4       38.70       47.18      0.86 o
   5   2   4        4.60        4.35      0.57 o
   6   2   4      168.08      174.00      2.97 o
   7   2   4        2.08        2.07      0.79 o
   8   2   4        6.93        7.94      1.23 o
   9   2   4        0.00       -1.01      1.01 o
  10   2   4        1.07        1.85      1.34 o
 -12   3   4        1.36        1.71      1.06 o
 -11   3   4        0.02       -0.59      0.69 o
 -10   3   4        4.88        4.26      0.90 o
  -9   3   4        0.45       -0.14      0.55 o
  -8   3   4        0.02       -0.45      0.53 o
  -7   3   4       54.42       56.46      1.19 o
  -6   3   4       26.98       29.77      0.80 o
  -5   3   4        4.45        4.59      0.30 o
  -4   3   4       59.86       59.81      0.83 o
  -3   3   4     1185.71     1222.78     11.48 o
  -2   3   4      535.22      549.01      5.32 o
  -1   3   4        3.79        6.59      0.45 o
   0   3   4       38.70       46.12      1.19 o
   1   3   4       19.56       17.78      0.39 o
   2   3   4      593.18      631.26      7.07 o
   3   3   4       73.27       81.81      1.44 o
   4   3   4      507.30      466.51      5.58 o
   5   3   4      205.88      201.46      2.79 o
   6   3   4        2.43        1.30      0.62 o
   7   3   4        1.71        0.24      0.74 o
   8   3   4       18.56       22.95      1.58 o
   9   3   4        0.00        0.10      1.11 o
  10   3   4        1.01        0.61      1.76 o
 -12   4   4        1.21        1.12      1.00 o
 -11   4   4        1.61        1.30      0.97 o
 -10   4   4        0.00       -0.11      0.64 o
  -9   4   4        2.60        2.56      0.63 o
  -8   4   4       19.24       16.68      0.87 o
  -7   4   4        2.96        4.03      0.57 o
  -6   4   4      130.76      133.25      1.63 o
  -5   4   4       32.13       31.68      0.60 o
  -4   4   4      938.34      992.77      8.93 o
  -3   4   4      708.72      704.23      7.25 o
  -2   4   4       52.47       41.08      0.65 o
  -1   4   4     1952.18     2116.22     22.72 o
   0   4   4       38.71       47.63      0.72 o
   1   4   4       20.61       17.91      0.46 o
   2   4   4        8.76        7.99      0.31 o
   3   4   4       27.88       31.67      0.71 o
   4   4   4       40.02       30.55      0.83 o
   5   4   4      137.18      128.92      2.13 o
   6   4   4        7.68        6.90      0.81 o
   7   4   4        0.11       -0.63      0.85 o
   8   4   4        2.52        1.51      1.23 o
   9   4   4        3.43        2.95      1.50 o
 -12   5   4        0.87        0.80      0.78 o
 -11   5   4        0.72        0.40      0.68 o
 -10   5   4        0.02       -0.72      0.72 o
  -9   5   4        6.44        6.80      0.73 o
  -8   5   4       11.54        9.69      0.63 o
  -7   5   4       25.07       25.36      0.71 o
  -6   5   4      153.20      155.61      2.63 o
  -5   5   4      215.72      205.76      2.36 o
  -4   5   4      565.15      553.60      5.51 o
  -3   5   4      316.89      338.27      3.70 o
  -2   5   4      100.63      111.32      1.27 o
  -1   5   4       20.92       18.05      0.59 o
   0   5   4       11.63        7.67      0.52 o
   1   5   4       36.03       37.19      1.04 o
   2   5   4       37.77       36.37      0.76 o
   3   5   4       22.25       22.82      0.71 o
   4   5   4       18.21       16.69      0.54 o
   5   5   4       12.42       12.60      0.82 o
   6   5   4        5.11        3.57      0.88 o
   7   5   4        2.35        2.25      0.96 o
   8   5   4        4.50        6.76      1.46 o
   9   5   4        3.69        6.14      1.62 o
 -11   6   4        0.01       -0.02      0.61 o
 -10   6   4        0.98        0.48      0.57 o
  -9   6   4        2.83        2.45      0.92 o
  -8   6   4       16.47       16.07      0.73 o
  -7   6   4       20.33       16.20      0.56 o
  -6   6   4        3.21        2.11      0.47 o
  -5   6   4       73.20       69.03      1.23 o
  -4   6   4       20.66       21.16      0.69 o
  -3   6   4       64.67       61.42      0.96 o
  -2   6   4       24.30       30.01      0.58 o
  -1   6   4       37.87       39.68      0.91 o
   0   6   4       29.77       26.78      0.84 o
   1   6   4       25.71       34.22      0.68 o
   2   6   4        0.91        0.21      0.29 o
   3   6   4      100.58       97.33      1.54 o
   4   6   4       42.66       43.92      0.90 o
   5   6   4       27.28       27.60      1.26 o
   6   6   4        6.82        8.68      1.15 o
   7   6   4       27.53       27.25      1.51 o
   8   6   4        1.60        1.70      1.92 o
   9   6   4        0.09        0.48      1.32 o
 -11   7   4        0.00        0.37      0.56 o
 -10   7   4        0.15       -0.72      0.72 o
  -9   7   4        0.32       -0.05      0.38 o
  -8   7   4        4.62        6.04      0.99 o
  -7   7   4        0.08        0.00      0.56 o
  -6   7   4       34.91       32.62      0.92 o
  -5   7   4     1430.52     1413.00     14.48 o
  -4   7   4      214.96      206.02      2.59 o
  -3   7   4        2.81        2.26      0.30 o
  -2   7   4        0.16       -0.04      0.27 o
  -1   7   4       27.13       24.19      0.77 o
   0   7   4       71.08       71.39      1.44 o
   1   7   4        5.28        7.47      0.37 o
   2   7   4        0.75        1.23      0.33 o
   3   7   4       15.57       17.34      0.73 o
   4   7   4       46.55       47.06      1.29 o
   5   7   4       22.77       20.68      1.17 o
   6   7   4        0.14        0.21      0.69 o
   7   7   4        2.85        4.75      1.01 o
   8   7   4        1.13        0.26      1.21 o
   9   7   4        1.27        2.37      2.66 o
 -11   8   4        0.33       -1.26      2.67 o
 -10   8   4        3.13        5.71      1.46 o
  -9   8   4        2.78        3.58      1.36 o
  -8   8   4        0.02       -0.73      0.73 o
  -7   8   4        0.71       -0.10      0.71 o
  -6   8   4       54.27       45.68      1.70 o
  -5   8   4       10.67       13.29      1.05 o
  -4   8   4      321.14      304.74      4.91 o
  -3   8   4      114.75      109.80      1.78 o
  -2   8   4       77.94       90.57      1.46 o
  -1   8   4       74.11       79.31      1.25 o
   0   8   4        2.25        2.58      0.35 o
   1   8   4        0.07        0.16      0.25 o
   2   8   4        0.67        0.33      0.39 o
   3   8   4        3.45        2.96      0.50 o
   4   8   4        3.09        2.91      0.60 o
   5   8   4        1.05        0.55      0.78 o
   6   8   4        1.51        1.85      0.68 o
   7   8   4        0.31        1.18      0.86 o
   8   8   4       16.62       16.93      1.75 o
 -10   9   4        0.01        2.15      1.45 o
  -9   9   4        0.20       -1.05      1.05 o
  -8   9   4        2.75        2.78      1.12 o
  -7   9   4        7.85        7.18      1.72 o
  -6   9   4        0.70        1.00      0.61 o
  -5   9   4      197.28      195.37      3.59 o
  -4   9   4       59.66       54.38      1.60 o
  -3   9   4       59.57       61.13      1.68 o
  -2   9   4       29.30       29.48      1.00 o
  -1   9   4        0.36        0.28      0.35 o
   0   9   4       21.87       23.22      0.82 o
   1   9   4        9.51       12.22      0.58 o
   2   9   4       13.49       12.94      0.67 o
   3   9   4       18.19       21.71      1.12 o
   4   9   4        7.70        7.01      0.82 o
   5   9   4       34.75       41.38      1.71 o
   6   9   4        0.38        0.34      1.64 o
   7   9   4        9.04        9.74      1.64 o
   8   9   4        2.17        0.78      1.97 o
 -10  10   4        0.07        1.78      1.46 o
  -9  10   4        0.39        2.73      1.31 o
  -8  10   4        9.86       13.18      1.64 o
  -7  10   4        1.02        0.02      1.05 o
  -6  10   4        5.53        4.94      1.00 o
  -5  10   4        2.18        2.17      0.69 o
  -4  10   4       11.49       12.28      0.93 o
  -3  10   4       13.13       13.61      0.94 o
  -2  10   4      112.47      111.88      2.41 o
  -1  10   4        1.21        1.38      0.40 o
   0  10   4        8.19        9.62      0.54 o
   1  10   4        0.29        0.14      0.40 o
   2  10   4        0.09       -0.23      0.44 o
   3  10   4      101.00       99.94      1.94 o
   4  10   4       40.45       47.27      1.57 o
   5  10   4       20.80       20.71      1.30 o
   6  10   4       10.97        9.55      1.59 o
   7  10   4        1.02        0.10      1.18 o
  -9  11   4        1.21        2.63      1.36 o
  -8  11   4        0.56       -0.06      1.16 o
  -7  11   4        1.04        1.57      1.19 o
  -6  11   4        2.20        0.61      1.06 o
  -5  11   4        1.79        2.01      0.90 o
  -4  11   4        0.55        0.34      0.83 o
  -3  11   4        9.10        9.97      1.08 o
  -2  11   4       26.09       28.85      1.25 o
  -1  11   4        6.70        8.42      0.95 o
   0  11   4        3.05        3.85      0.45 o
   1  11   4        0.12       -0.06      0.40 o
   2  11   4        5.68        5.24      0.62 o
   3  11   4       38.70       41.64      1.39 o
   4  11   4       15.83       18.58      1.17 o
   5  11   4       39.39       37.33      1.93 o
   6  11   4        0.01        0.89      1.06 o
   7  11   4        3.16        3.35      1.28 o
  -9  12   4        0.36        0.31      1.37 o
  -8  12   4        0.76       -0.20      2.54 o
  -7  12   4        1.08       -0.54      1.76 o
  -6  12   4        6.33        5.84      1.35 o
  -5  12   4        0.13       -0.11      0.99 o
  -4  12   4        8.94        9.68      1.16 o
  -3  12   4        0.75        1.96      0.87 o
  -2  12   4        7.37        9.58      1.26 o
  -1  12   4        6.73        4.45      0.92 o
   0  12   4        0.27        0.53      0.62 o
   1  12   4        3.49        3.75      0.52 o
   2  12   4        0.10        1.51      0.53 o
   3  12   4        0.07        0.43      0.63 o
   4  12   4       22.82       23.25      1.70 o
   5  12   4        2.13        1.52      0.93 o
   6  12   4        3.04        1.58      1.04 o
  -8  13   4        0.66        2.80      1.44 o
  -7  13   4        0.10        3.40      1.35 o
  -6  13   4        0.73        2.26      1.29 o
  -5  13   4        0.05       -0.47      1.10 o
  -4  13   4        0.10        1.03      0.93 o
  -3  13   4        2.77        1.03      0.91 o
  -2  13   4        0.36       -0.79      0.79 o
  -1  13   4        0.44        0.23      0.86 o
   0  13   4        1.85        2.17      0.73 o
   1  13   4        5.14        4.81      0.80 o
   2  13   4       32.42       33.31      1.68 o
   3  13   4        3.12        2.23      0.51 o
   4  13   4        3.46        2.56      0.86 o
   5  13   4        0.69       -0.27      0.87 o
  -7  14   4        0.05        2.64      1.37 o
  -6  14   4        0.47       -0.11      1.72 o
  -5  14   4        0.01        0.14      1.70 o
  -4  14   4        1.71        3.65      1.31 o
  -3  14   4        1.75        1.43      1.21 o
  -2  14   4        0.05        0.10      1.00 o
  -1  14   4        0.04        0.69      0.97 o
   0  14   4        8.27        8.88      1.00 o
   1  14   4       21.73       23.26      1.39 o
   2  14   4        0.11        1.59      0.96 o
   3  14   4        1.37        0.74      1.00 o
   4  14   4        0.36        0.18      1.32 o
  -6  15   4        0.21        1.07      1.85 o
  -5  15   4        0.62        0.09      1.32 o
  -4  15   4        0.89        0.30      1.16 o
  -3  15   4        0.06       -0.31      1.14 o
  -2  15   4        1.03        0.58      1.15 o
  -1  15   4        0.10        0.96      1.12 o
   0  15   4        0.06       -1.07      1.07 o
   1  15   4        1.46        1.02      0.94 o
   2  15   4        2.65        1.94      1.04 o
   3  15   4        0.60       -0.13      1.32 o
  -4  16   4        2.60        1.64      1.19 o
  -3  16   4        0.93        1.13      1.61 o
  -2  16   4        0.99        1.89      1.78 o
  -1  16   4        1.00        3.06      1.60 o
   0  16   4        0.18        0.76      1.22 o
   1  16   4        0.00       -0.95      0.95 o
 -11   0   5        3.32        4.12      1.46 o
  -9   0   5        6.24        4.80      0.89 o
  -7   0   5        2.23        3.30      0.54 o
  -5   0   5      226.70      258.26      3.55 o
  -3   0   5      482.99      485.73      6.71 o
  -1   0   5      118.29      110.28      2.58 o
   1   0   5     3246.46     3596.19     47.39 o
   3   0   5        3.78        2.85      0.51 o
   5   0   5        2.39        0.32      0.75 o
   7   0   5        1.29       -0.11      1.31 o
   9   0   5        7.62       15.04      2.73 o
 -12   1   5        4.82        5.30      1.17 o
 -11   1   5        0.00        0.99      0.86 o
 -10   1   5        2.90        3.25      0.89 o
  -9   1   5        5.66        4.39      0.72 o
  -8   1   5        9.21        8.30      0.63 o
  -7   1   5        4.02        2.19      0.39 o
  -6   1   5       33.80       36.89      0.75 o
  -5   1   5       34.35       35.20      0.67 o
  -4   1   5      202.69      183.10      2.50 o
  -3   1   5      118.18      115.30      1.34 o
  -2   1   5      207.58      237.03      3.07 o
  -1   1   5      297.89      296.07      3.41 o
   0   1   5     1968.56     2127.83     21.23 o
   1   1   5      598.83      707.91      7.93 o
   2   1   5      350.47      342.29      4.09 o
   3   1   5       11.52       14.09      0.59 o
   4   1   5        1.26        0.17      0.41 o
   5   1   5       70.68       68.05      1.50 o
   6   1   5        0.17        0.49      0.62 o
   7   1   5        4.64        4.98      0.89 o
   8   1   5        1.50        2.74      1.07 o
   9   1   5        0.04       -0.48      1.09 o
 -12   2   5        1.29        0.96      1.06 o
 -11   2   5        0.28       -0.67      0.67 o
 -10   2   5        2.13        1.16      0.66 o
  -9   2   5        4.60        3.81      0.66 o
  -8   2   5       47.90       57.17      1.57 o
  -7   2   5        2.95        2.70      0.42 o
  -6   2   5        1.04        0.28      0.25 o
  -5   2   5       23.26       20.10      0.62 o
  -4   2   5        3.85        3.23      0.25 o
  -3   2   5     1161.91     1265.57     11.89 o
  -2   2   5      111.96      126.93      1.65 o
  -1   2   5      165.19      146.61      1.60 o
   0   2   5       37.56       41.19      0.72 o
   1   2   5       62.07       72.99      1.05 o
   2   2   5       94.05       91.87      1.39 o
   3   2   5      439.00      400.69      5.89 o
   4   2   5       17.44       22.38      0.74 o
   5   2   5       47.58       45.15      1.34 o
   6   2   5       10.82        8.93      0.83 o
   7   2   5       10.60       10.49      1.20 o
   8   2   5        0.76        0.77      1.04 o
   9   2   5        0.39        1.41      1.17 o
 -12   3   5        0.14        0.32      0.93 o
 -11   3   5        0.20       -0.01      0.71 o
 -10   3   5        1.73        3.23      0.72 o
  -9   3   5        2.32        1.82      0.65 o
  -8   3   5       27.90       32.05      1.12 o
  -7   3   5      144.44      141.07      2.37 o
  -6   3   5       26.02       27.05      0.97 o
  -5   3   5        0.76        0.63      0.18 o
  -4   3   5        3.72        7.13      0.40 o
  -3   3   5        4.10       13.53      0.50 o
  -2   3   5       59.04       66.88      1.01 o
  -1   3   5      412.03      416.98      4.78 o
   0   3   5       26.93       28.66      0.83 o
   1   3   5       49.06       63.11      0.92 o
   2   3   5       17.24       17.25      0.61 o
   3   3   5       96.77       85.47      1.27 o
   4   3   5      279.85      264.30      5.80 o
   5   3   5      109.55      107.93      2.80 o
   6   3   5        7.06        5.76      0.86 o
   7   3   5        2.59        2.17      0.96 o
   8   3   5        1.31        1.23      1.06 o
   9   3   5        0.00       -0.57      1.38 o
 -12   4   5        0.00        0.06      1.52 o
 -11   4   5        1.14        0.71      0.77 o
 -10   4   5        7.42        7.77      0.98 o
  -9   4   5       44.45       42.52      1.39 o
  -8   4   5        7.01        7.14      0.98 o
  -7   4   5       47.60       49.59      1.16 o
  -6   4   5      282.60      290.08      2.94 o
  -5   4   5        1.69        2.99      0.32 o
  -4   4   5       91.72       96.73      1.27 o
  -3   4   5       88.57      107.69      1.28 o
  -2   4   5      262.64      255.56      3.19 o
  -1   4   5        0.03       -0.11      0.19 o
   0   4   5      180.21      183.01      2.28 o
   1   4   5        0.68        1.44      0.29 o
   2   4   5       84.49       72.03      1.05 o
   3   4   5        6.07        7.50      0.41 o
   4   4   5      537.89      521.70      8.11 o
   5   4   5       21.42       24.09      1.27 o
   6   4   5        1.47        3.10      0.89 o
   7   4   5        4.60        5.18      1.18 o
   8   4   5        0.16       -0.63      1.39 o
   9   4   5        0.06        0.66      1.38 o
 -12   5   5        0.76        0.61      0.76 o
 -11   5   5        2.66        2.59      0.72 o
 -10   5   5        0.02        0.25      0.67 o
  -9   5   5       32.86       34.57      1.30 o
  -8   5   5       19.32       18.67      0.73 o
  -7   5   5      176.99      191.71      2.41 o
  -6   5   5       45.53       45.61      1.03 o
  -5   5   5       36.01       32.87      0.77 o
  -4   5   5       11.58       10.98      0.44 o
  -3   5   5      111.58      112.28      1.42 o
  -2   5   5        0.05        1.15      0.20 o
  -1   5   5      328.68      307.26      3.70 o
   0   5   5        6.02        5.67      0.39 o
   1   5   5       46.63       45.78      0.94 o
   2   5   5      490.60      430.03      5.58 o
   3   5   5      103.75      102.72      1.42 o
   4   5   5       16.34       17.34      1.08 o
   5   5   5       14.96       12.86      1.01 o
   6   5   5        5.56        8.02      1.03 o
   7   5   5       40.94       46.71      2.01 o
   8   5   5        1.13        2.29      1.31 o
   9   5   5        0.82        0.09      1.41 o
 -11   6   5        0.02        0.38      0.58 o
 -10   6   5        1.42        1.82      0.54 o
  -9   6   5        0.01       -0.06      0.41 o
  -8   6   5       23.98       24.93      1.42 o
  -7   6   5       11.90       11.90      0.89 o
  -6   6   5      671.87      657.61      7.06 o
  -5   6   5      166.55      154.16      2.29 o
  -4   6   5        5.68        5.09      0.39 o
  -3   6   5        0.05        0.02      0.22 o
  -2   6   5       19.93       16.56      0.47 o
  -1   6   5        4.29        4.03      0.46 o
   0   6   5       26.79       26.87      0.87 o
   1   6   5        2.49        2.81      0.33 o
   2   6   5        3.30        4.28      0.46 o
   3   6   5      161.46      150.38      2.77 o
   4   6   5      282.14      277.18      4.17 o
   5   6   5        4.74        4.73      0.79 o
   6   6   5       62.01       63.32      2.06 o
   7   6   5       11.43       17.66      1.36 o
   8   6   5        0.27       -1.89      1.90 o
   9   6   5        0.06       -0.61      1.33 o
 -11   7   5        1.42        0.31      1.14 o
 -10   7   5        8.03        7.27      1.28 o
  -9   7   5        1.24        1.15      0.92 o
  -8   7   5        1.52        0.27      0.80 o
  -7   7   5       42.48       41.76      2.15 o
  -6   7   5      137.80      138.68      2.20 o
  -5   7   5      249.67      237.25      3.57 o
  -4   7   5       15.94       19.75      0.80 o
  -3   7   5        4.80        6.09      0.39 o
  -2   7   5        8.07        8.01      0.49 o
  -1   7   5        1.86        3.02      0.47 o
   0   7   5        0.06        0.17      0.48 o
   1   7   5        1.68        0.80      0.32 o
   2   7   5       42.90       36.43      1.15 o
   3   7   5      135.55      143.33      3.06 o
   4   7   5        0.08       -1.02      1.02 o
   5   7   5        6.53        5.81      1.18 o
   6   7   5        3.51        2.74      0.80 o
   7   7   5        5.85        6.23      1.05 o
   8   7   5        1.86        1.18      1.23 o
 -11   8   5        0.03       -0.68      2.47 o
 -10   8   5        0.74        2.59      1.37 o
  -9   8   5        3.61        4.96      1.12 o
  -8   8   5       28.95       28.38      1.66 o
  -7   8   5       42.19       44.43      1.58 o
  -6   8   5       65.53       65.64      2.58 o
  -5   8   5       85.94       76.71      2.17 o
  -4   8   5       81.08       80.62      1.64 o
  -3   8   5        0.11        0.20      0.35 o
  -2   8   5       14.26       16.33      0.75 o
  -1   8   5        5.60        7.62      0.72 o
   0   8   5       12.17       12.60      1.04 o
   1   8   5        8.32        9.65      1.06 o
   2   8   5       16.03       16.05      0.85 o
   3   8   5       65.23       62.99      2.44 o
   4   8   5       60.91       58.88      1.70 o
   5   8   5        3.04        1.29      1.60 o
   6   8   5        8.95        8.61      1.49 o
   7   8   5        5.18        3.57      1.44 o
   8   8   5        0.01       -1.76      1.76 o
 -10   9   5        0.51        1.02      1.33 o
  -9   9   5        0.10       -0.30      1.17 o
  -8   9   5        0.02        0.73      1.03 o
  -7   9   5      104.85       98.45      3.57 o
  -6   9   5        5.07        7.22      1.02 o
  -5   9   5        0.66        1.40      0.72 o
  -4   9   5        1.46        1.50      0.61 o
  -3   9   5       11.34       15.28      0.81 o
  -2   9   5        3.65        2.39      0.56 o
  -1   9   5       19.19       22.33      0.90 o
   0   9   5        6.91        7.71      0.73 o
   1   9   5        1.69        1.61      0.47 o
   2   9   5        5.38        3.10      0.61 o
   3   9   5       15.81       15.93      1.22 o
   4   9   5        0.47        0.54      0.67 o
   5   9   5       33.68       31.28      1.94 o
   6   9   5        4.39        4.72      1.41 o
   7   9   5        0.12       -0.05      1.88 o
 -10  10   5        0.55       -0.16      1.34 o
  -9  10   5        1.92       -0.32      1.25 o
  -8  10   5        7.63        7.57      1.49 o
  -7  10   5       10.08        9.36      1.46 o
  -6  10   5       60.09       58.68      2.30 o
  -5  10   5        2.51        1.97      0.77 o
  -4  10   5       66.02       67.41      2.12 o
  -3  10   5       26.10       23.43      1.21 o
  -2  10   5       21.17       21.77      0.93 o
  -1  10   5        1.97        1.62      0.51 o
   0  10   5        4.57        6.37      0.50 o
   1  10   5        5.36        4.49      0.58 o
   2  10   5        2.20        2.73      0.63 o
   3  10   5        5.85        5.68      0.77 o
   4  10   5       47.85       46.79      1.58 o
   5  10   5        3.96        2.75      1.42 o
   6  10   5        3.38        2.88      1.31 o
   7  10   5        0.68       -1.24      2.03 o
  -9  11   5        1.07        2.64      2.16 o
  -8  11   5        1.92        1.21      1.42 o
  -7  11   5        2.06        0.06      1.12 o
  -6  11   5        0.38        1.15      1.12 o
  -5  11   5       11.61        9.94      1.41 o
  -4  11   5       13.71       14.20      1.05 o
  -3  11   5        4.59        4.05      0.79 o
  -2  11   5        9.98       10.20      1.18 o
  -1  11   5        7.85        6.52      0.68 o
   0  11   5       20.82       23.52      1.08 o
   1  11   5        1.67        1.23      0.51 o
   2  11   5        0.00       -0.54      0.54 o
   3  11   5        2.88        2.66      0.69 o
   4  11   5        6.05        6.58      1.01 o
   5  11   5        2.42        2.42      1.15 o
   6  11   5        0.36       -1.08      1.08 o
  -9  12   5        0.42        2.53      1.81 o
  -8  12   5        0.08       -0.32      1.21 o
  -7  12   5        0.81       -0.98      1.12 o
  -6  12   5        0.18        0.36      1.12 o
  -5  12   5        0.37        1.00      1.12 o
  -4  12   5       13.24       13.16      2.89 o
  -3  12   5        4.98        3.41      0.97 o
  -2  12   5        0.31        0.30      0.89 o
  -1  12   5        7.90        7.23      1.08 o
   0  12   5        1.11        0.60      0.73 o
   1  12   5       13.50       16.14      1.09 o
   2  12   5        2.59        2.56      0.77 o
   3  12   5        1.36        2.71      1.03 o
   4  12   5        3.73        3.02      1.02 o
   5  12   5        0.01       -0.51      1.42 o
   6  12   5        0.50        0.54      1.08 o
  -8  13   5        0.14        1.83      1.47 o
  -7  13   5        0.04        1.63      1.35 o
  -6  13   5        1.61        2.94      1.39 o
  -5  13   5        0.86        0.20      1.87 o
  -4  13   5        0.14       -1.04      1.04 o
  -3  13   5        7.38        6.18      1.35 o
  -2  13   5        0.16       -0.69      1.03 o
  -1  13   5        0.28       -0.69      0.97 o
   0  13   5        0.74        0.64      0.73 o
   1  13   5       17.75       20.92      0.95 o
   2  13   5        0.81        0.19      0.60 o
   3  13   5        0.06        0.29      0.70 o
   4  13   5        0.30        0.06      0.89 o
   5  13   5        0.28       -0.71      0.94 o
  -7  14   5        0.57        0.03      1.81 o
  -6  14   5        0.46        0.65      1.24 o
  -5  14   5        0.09        1.09      1.26 o
  -4  14   5        1.30        2.19      1.26 o
  -3  14   5        0.77        2.17      1.31 o
  -2  14   5        0.96       -0.18      1.11 o
  -1  14   5        0.55        1.46      1.19 o
   0  14   5        0.08        0.24      1.11 o
   1  14   5        0.02       -0.65      0.80 o
   2  14   5        1.15        0.72      0.95 o
   3  14   5        0.00       -0.65      0.92 o
   4  14   5        2.12        2.15      1.90 o
  -5  15   5        0.00       -1.16      1.16 o
  -4  15   5        0.22        0.27      1.29 o
  -3  15   5        0.00       -1.27      1.27 o
  -2  15   5        0.37       -0.10      1.70 o
  -1  15   5        0.40       -1.12      1.25 o
   0  15   5        2.03        2.69      1.39 o
   1  15   5        0.44        0.39      0.91 o
   2  15   5        0.72       -0.91      1.06 o
  -3  16   5        1.37        2.09      1.37 o
  -2  16   5        0.36       -0.50      1.24 o
  -1  16   5        0.05       -0.33      1.21 o
   0  16   5        0.15       -0.34      1.58 o
 -12   0   6        0.97        2.70      1.52 o
 -10   0   6        5.03        1.14      0.91 o
  -8   0   6        4.84        5.18      1.01 o
  -6   0   6        7.32        8.45      0.57 o
  -4   0   6      128.78      155.10      2.55 o
  -2   0   6        2.48        1.51      0.44 o
   0   0   6      625.52      701.30      9.60 o
   2   0   6       34.26       18.46      2.21 o
   4   0   6        5.92        8.62      0.90 o
   6   0   6        3.30        1.62      1.08 o
   8   0   6        6.29        5.71      2.22 o
 -12   1   6        0.54       -0.23      0.96 o
 -11   1   6        1.71        2.22      0.79 o
 -10   1   6        6.35        6.71      0.84 o
  -9   1   6       10.55       12.03      1.25 o
  -8   1   6        6.21        4.49      0.57 o
  -7   1   6        4.54        3.62      0.55 o
  -6   1   6       45.86       47.15      0.85 o
  -5   1   6      579.53      601.59      5.34 o
  -4   1   6     1100.93     1122.22     10.64 o
  -3   1   6        9.47        9.51      0.34 o
  -2   1   6      158.04      154.31      2.17 o
  -1   1   6       13.90        9.03      0.59 o
   0   1   6      162.25      165.54      1.84 o
   1   1   6        5.52        4.81      0.30 o
   2   1   6      118.36       97.27      2.09 o
   3   1   6      134.65      150.19      3.38 o
   4   1   6       15.53       16.76      0.78 o
   5   1   6        2.67        2.29      0.65 o
   6   1   6        6.41        7.26      0.90 o
   7   1   6        1.24        0.03      1.66 o
   8   1   6        5.62        7.09      1.31 o
   9   1   6        2.57        1.65      2.47 o
 -12   2   6        0.06        0.05      0.90 o
 -11   2   6        0.33       -0.44      0.72 o
 -10   2   6        0.86        0.74      0.65 o
  -9   2   6        1.20        0.61      0.59 o
  -8   2   6      122.56      136.20      2.23 o
  -7   2   6        8.59        8.14      0.57 o
  -6   2   6        1.86        2.19      0.34 o
  -5   2   6       11.03        8.49      0.44 o
  -4   2   6        3.60        1.81      0.29 o
  -3   2   6      343.93      362.33      3.93 o
  -2   2   6      301.02      289.75      3.74 o
  -1   2   6      345.19      414.81      4.39 o
   0   2   6      322.28      379.26      4.09 o
   1   2   6        2.75        3.92      0.32 o
   2   2   6       22.06       24.87      0.70 o
   3   2   6       46.24       44.03      1.16 o
   4   2   6       55.58       53.01      1.63 o
   5   2   6        2.32        3.47      0.74 o
   6   2   6       17.60       19.00      1.17 o
   7   2   6       10.87       12.84      1.32 o
   8   2   6        0.01        0.61      1.12 o
   9   2   6       14.15       17.31      3.26 o
 -12   3   6        0.11       -0.16      0.87 o
 -11   3   6        0.09        0.42      0.79 o
 -10   3   6        0.10        0.25      0.64 o
  -9   3   6       28.42       27.60      1.23 o
  -8   3   6       41.44       36.18      1.18 o
  -7   3   6       45.62       48.58      1.05 o
  -6   3   6       59.05       54.86      0.97 o
  -5   3   6        1.89        2.08      0.30 o
  -4   3   6       15.04       23.71      0.86 o
  -3   3   6       33.74       30.99      0.60 o
  -2   3   6      125.66      135.09      1.87 o
  -1   3   6        6.20        9.61      0.61 o
   0   3   6      195.95      204.96      2.83 o
   1   3   6      152.75      151.40      1.99 o
   2   3   6        6.87        8.98      0.46 o
   3   3   6      102.62       95.23      1.55 o
   4   3   6        4.83        6.48      0.73 o
   5   3   6       31.92       28.70      1.41 o
   6   3   6        0.18       -0.35      0.84 o
   7   3   6       10.52       13.11      2.20 o
   8   3   6        6.54        7.44      1.59 o
   9   3   6        0.82        1.91      1.81 o
 -12   4   6        0.24        0.23      0.86 o
 -11   4   6        1.81        1.75      0.81 o
 -10   4   6        1.22        0.20      0.69 o
  -9   4   6        2.23        2.72      0.70 o
  -8   4   6       54.90       57.93      1.44 o
  -7   4   6      156.90      162.42      2.81 o
  -6   4   6        0.74        0.72      0.34 o
  -5   4   6        2.58        3.55      0.32 o
  -4   4   6        5.20        6.24      0.47 o
  -3   4   6       36.92       31.88      0.70 o
  -2   4   6        4.23        1.93      0.27 o
  -1   4   6      411.39      424.01      4.95 o
   0   4   6       64.74       54.80      0.92 o
   1   4   6       16.76       18.18      1.00 o
   2   4   6       43.10       32.71      0.69 o
   3   4   6      153.66      160.20      2.23 o
   4   4   6      372.21      369.02      6.51 o
   5   4   6       18.34       17.03      1.88 o
   6   4   6        0.50       -0.29      0.85 o
   7   4   6        0.12       -0.11      1.20 o
   8   4   6        0.09        0.16      1.31 o
 -12   5   6        0.34        0.60      0.75 o
 -11   5   6        0.08        0.36      0.59 o
 -10   5   6        1.13        1.16      0.52 o
  -9   5   6       18.94       18.79      0.79 o
  -8   5   6        4.40        5.04      0.78 o
  -7   5   6       17.54       19.58      0.87 o
  -6   5   6        4.41        3.54      0.45 o
  -5   5   6       50.49       45.93      0.87 o
  -4   5   6       31.22       30.08      0.86 o
  -3   5   6       50.15       56.83      0.92 o
  -2   5   6        4.86        6.27      0.44 o
  -1   5   6       19.96       21.43      0.68 o
   0   5   6        2.59        0.65      0.28 o
   1   5   6       70.81       68.09      1.16 o
   2   5   6      478.94      444.45      5.82 o
   3   5   6      233.79      213.02      4.19 o
   4   5   6        0.45       -0.22      0.52 o
   5   5   6        0.46        1.05      0.73 o
   6   5   6       54.76       55.43      2.02 o
   7   5   6        5.12        3.77      1.32 o
   8   5   6        0.56       -1.25      1.25 o
 -11   6   6        6.17        7.08      1.69 o
 -10   6   6        5.82        4.85      1.17 o
  -9   6   6        0.19       -0.67      0.82 o
  -8   6   6        0.02        0.31      0.65 o
  -7   6   6        6.20        8.50      0.77 o
  -6   6   6        0.67        1.59      0.70 o
  -5   6   6      132.82      123.07      1.81 o
  -4   6   6        2.96        3.84      0.35 o
  -3   6   6       17.62       15.98      0.49 o
  -2   6   6        4.58        5.83      0.37 o
  -1   6   6       36.12       35.28      0.81 o
   0   6   6        0.43        1.09      0.32 o
   1   6   6      131.40      127.29      2.03 o
   2   6   6       23.67       24.72      1.04 o
   3   6   6       80.45       79.02      2.21 o
   4   6   6        5.79        4.59      1.09 o
   5   6   6        5.16        6.10      0.79 o
   6   6   6        7.44        6.67      0.96 o
   7   6   6        0.23        1.32      0.96 o
   8   6   6        0.34       -0.50      1.24 o
 -11   7   6        2.77        0.82      1.16 o
 -10   7   6        0.01       -0.22      1.03 o
  -9   7   6        5.46        3.51      1.28 o
  -8   7   6       10.98       11.61      0.98 o
  -7   7   6       40.01       37.59      1.42 o
  -6   7   6        3.01        4.20      0.66 o
  -5   7   6        5.79        4.34      0.57 o
  -4   7   6        0.70        2.24      0.42 o
  -3   7   6        8.53        9.17      0.62 o
  -2   7   6       29.26       23.25      0.67 o
  -1   7   6        4.57        2.27      0.55 o
   0   7   6        0.71        1.02      0.37 o
   1   7   6       58.68       55.96      1.40 o
   2   7   6      116.61      111.71      2.28 o
   3   7   6      423.11      419.20      7.43 o
   4   7   6        1.43        1.95      1.10 o
   5   7   6       42.16       41.80      2.28 o
   6   7   6        7.94        9.40      1.57 o
   7   7   6        5.69        6.61      1.17 o
   8   7   6        0.13       -1.00      1.11 o
 -11   8   6        0.05       -1.11      2.30 o
 -10   8   6       12.94       13.04      1.50 o
  -9   8   6        0.17        0.15      0.92 o
  -8   8   6       23.60       21.36      1.87 o
  -7   8   6        0.10       -0.22      0.60 o
  -6   8   6        1.82        2.29      0.63 o
  -5   8   6        0.04       -0.04      0.51 o
  -4   8   6        0.04        0.16      0.39 o
  -3   8   6        0.21        0.40      0.35 o
  -2   8   6        0.90        1.18      0.50 o
  -1   8   6        0.01       -0.16      0.52 o
   0   8   6        7.46        6.43      0.92 o
   1   8   6       17.65       20.36      0.91 o
   2   8   6      514.26      499.48      7.42 o
   3   8   6       58.91       55.28      1.88 o
   4   8   6       19.70       17.70      1.48 o
   5   8   6       13.21       15.06      1.66 o
   6   8   6        0.03       -1.15      1.15 o
   7   8   6        0.40       -1.24      1.24 o
 -10   9   6        0.05        0.32      1.36 o
  -9   9   6        0.44       -0.45      1.02 o
  -8   9   6       10.20        8.78      1.18 o
  -7   9   6       85.11       75.71      2.09 o
  -6   9   6        5.24        4.68      0.73 o
  -5   9   6        0.80        0.97      0.89 o
  -4   9   6       11.49       13.51      0.90 o
  -3   9   6        0.05       -0.45      0.48 o
  -2   9   6       39.90       32.35      1.12 o
  -1   9   6        1.10        0.79      0.52 o
   0   9   6        0.56       -0.25      0.64 o
   1   9   6       27.66       28.68      1.05 o
   2   9   6       57.63       58.43      1.62 o
   3   9   6      108.06       94.98      2.21 o
   4   9   6        0.09        0.39      0.89 o
   5   9   6        2.15        1.17      1.14 o
   6   9   6        0.54        0.32      1.22 o
   7   9   6        0.05       -0.60      1.36 o
 -10  10   6        0.01       -0.52      1.37 o
  -9  10   6        0.95        0.47      1.31 o
  -8  10   6        3.44        3.72      1.38 o
  -7  10   6       22.13       24.43      1.57 o
  -6  10   6       22.14       19.18      1.42 o
  -5  10   6        3.89        4.46      1.10 o
  -4  10   6        0.54        0.54      1.00 o
  -3  10   6        0.57        0.11      0.57 o
  -2  10   6        0.96        1.46      0.56 o
  -1  10   6        1.14        2.29      0.77 o
   0  10   6       13.21       14.64      0.99 o
   1  10   6        8.13        6.35      0.64 o
   2  10   6       24.59       23.55      1.09 o
   3  10   6        0.51        0.85      0.68 o
   4  10   6       26.93       24.58      1.51 o
   5  10   6        0.46        0.25      1.08 o
   6  10   6        3.33        4.26      1.44 o
  -9  11   6        6.01        3.96      1.53 o
  -8  11   6        0.10        0.88      1.26 o
  -7  11   6       12.83       11.93      1.66 o
  -6  11   6        0.26       -0.25      1.10 o
  -5  11   6       17.68       19.53      1.40 o
  -4  11   6        0.53        0.55      0.78 o
  -3  11   6        0.10        1.01      0.88 o
  -2  11   6        7.90        8.07      0.82 o
  -1  11   6        9.09        6.92      0.81 o
   0  11   6        8.36        7.09      1.02 o
   1  11   6        5.23        5.62      0.65 o
   2  11   6        3.69        1.47      0.63 o
   3  11   6        0.00       -0.61      0.61 o
   4  11   6        3.79        4.63      0.87 o
   5  11   6        0.24       -1.39      1.61 o
   6  11   6        0.00        1.00      1.93 o
  -8  12   6        8.47        9.75      1.97 o
  -7  12   6        2.88        6.66      2.31 o
  -6  12   6        4.45        4.45      1.37 o
  -5  12   6        0.18       -0.29      1.41 o
  -4  12   6        5.48        5.39      1.29 o
  -3  12   6        0.46        0.33      1.34 o
  -2  12   6        1.12        0.42      1.06 o
  -1  12   6       13.84       13.56      1.69 o
   0  12   6        0.05       -0.22      0.71 o
   1  12   6        6.66        7.27      1.06 o
   2  12   6        0.14        0.14      0.70 o
   3  12   6        0.91        0.73      1.16 o
   4  12   6        0.67        0.89      1.24 o
   5  12   6        0.09       -0.41      1.05 o
  -8  13   6        0.17        1.63      1.97 o
  -7  13   6        0.43        0.85      1.29 o
  -6  13   6        0.28        0.24      1.25 o
  -5  13   6        0.27       -0.83      1.19 o
  -4  13   6       23.16       24.38      2.05 o
  -3  13   6        1.56        1.04      1.18 o
  -2  13   6        0.14       -0.03      1.04 o
  -1  13   6        0.04       -1.02      1.02 o
   0  13   6        1.72        1.66      1.01 o
   1  13   6        0.04        0.13      0.59 o
   2  13   6        0.03       -0.64      0.64 o
   3  13   6        0.00       -0.29      0.78 o
   4  13   6        0.02       -0.26      1.23 o
  -6  14   6        0.10        1.81      1.44 o
  -5  14   6        0.02        0.83      1.34 o
  -4  14   6        0.00        0.16      1.31 o
  -3  14   6        4.13        3.92      1.44 o
  -2  14   6        2.29        2.24      2.52 o
  -1  14   6        4.92        2.74      1.29 o
   0  14   6        0.32       -0.51      1.18 o
   1  14   6        1.70        1.95      1.38 o
   2  14   6        0.21        0.01      0.63 o
   3  14   6        0.03       -0.04      0.69 o
  -5  15   6        1.14        1.68      1.80 o
  -4  15   6        1.03        1.81      1.86 o
  -3  15   6        1.71        0.24      1.30 o
  -2  15   6        0.52        0.04      2.20 o
  -1  15   6        0.02        1.41      1.38 o
   0  15   6        5.17        6.24      1.61 o
   1  15   6        0.29       -1.15      2.39 o
 -11   0   7        2.12        2.32      1.14 o
  -9   0   7       25.73       18.85      1.26 o
  -7   0   7        3.58        3.07      0.56 o
  -5   0   7      463.96      463.14      6.66 o
  -3   0   7       51.05       48.69      1.12 o
  -1   0   7       20.14       21.85      0.88 o
   1   0   7      176.13      191.68      3.03 o
   3   0   7       35.35       39.20      2.53 o
   5   0   7       11.28        8.05      1.23 o
   7   0   7       12.57       16.58      2.54 o
 -12   1   7        0.44        0.90      0.88 o
 -11   1   7        5.21        4.42      0.86 o
 -10   1   7       37.57       40.49      1.28 o
  -9   1   7        0.18       -0.21      0.53 o
  -8   1   7       90.17      102.34      1.85 o
  -7   1   7       50.50       41.59      0.97 o
  -6   1   7       25.64       27.23      0.67 o
  -5   1   7        0.06        0.69      0.28 o
  -4   1   7       21.62       27.89      0.61 o
  -3   1   7       75.51       74.00      1.13 o
  -2   1   7      149.64      157.29      2.27 o
  -1   1   7      360.62      333.00      3.95 o
   0   1   7       18.94       21.29      0.52 o
   1   1   7       24.60       28.60      0.76 o
   2   1   7        9.15       11.05      0.57 o
   3   1   7       59.16       52.44      1.47 o
   4   1   7       15.65       14.01      0.85 o
   5   1   7        1.42        1.71      1.00 o
   6   1   7        8.95       12.72      2.48 o
   7   1   7        7.23       10.66      1.62 o
   8   1   7       22.50       27.46      2.25 o
 -12   2   7        0.03        0.35      0.87 o
 -11   2   7        0.15       -0.73      0.81 o
 -10   2   7       11.12        9.25      0.87 o
  -9   2   7       11.66       13.08      0.78 o
  -8   2   7       56.67       59.52      1.37 o
  -7   2   7       22.44       25.55      0.78 o
  -6   2   7      111.76      107.53      1.78 o
  -5   2   7       41.70       44.36      0.80 o
  -4   2   7      131.31      136.85      1.80 o
  -3   2   7       15.90       20.08      0.66 o
  -2   2   7       39.09       41.71      0.89 o
  -1   2   7       14.42       16.89      0.54 o
   0   2   7      427.70      439.30      4.74 o
   1   2   7       86.97       99.51      1.43 o
   2   2   7        2.05        4.15      0.42 o
   3   2   7       85.43       71.02      2.24 o
   4   2   7       19.50       18.49      1.00 o
   5   2   7       22.91       17.73      1.28 o
   6   2   7        0.02       -0.58      1.03 o
   7   2   7        5.52        6.97      2.54 o
   8   2   7        1.25        2.57      1.55 o
 -12   3   7        0.03        0.29      1.27 o
 -11   3   7        0.11       -0.12      0.92 o
 -10   3   7        6.07        7.90      1.30 o
  -9   3   7       21.16       27.93      1.23 o
  -8   3   7       15.62       12.16      0.68 o
  -7   3   7       15.81       20.93      0.69 o
  -6   3   7      209.81      188.57      2.65 o
  -5   3   7       23.09       29.60      0.70 o
  -4   3   7       19.77       19.42      0.58 o
  -3   3   7        8.84        9.56      0.34 o
  -2   3   7      520.54      541.14      6.82 o
  -1   3   7      133.14      126.24      2.00 o
   0   3   7       31.48       29.24      0.77 o
   1   3   7       26.11       25.47      0.67 o
   2   3   7       10.48        9.15      0.55 o
   3   3   7        2.26        2.16      0.50 o
   4   3   7       11.08       10.53      1.26 o
   5   3   7       19.05       16.88      1.27 o
   6   3   7        2.09        1.60      0.99 o
   7   3   7        5.17        6.18      1.58 o
   8   3   7        0.03       -0.03      1.43 o
 -12   4   7        1.03        0.79      0.73 o
 -11   4   7        0.02       -0.02      1.12 o
 -10   4   7        0.24        0.71      0.67 o
  -9   4   7        0.69       -0.05      0.57 o
  -8   4   7       21.70       21.70      0.97 o
  -7   4   7       98.36       94.39      1.72 o
  -6   4   7       16.04       18.21      0.69 o
  -5   4   7        6.63        5.66      0.56 o
  -4   4   7       11.40       10.63      0.45 o
  -3   4   7        1.74        1.53      0.27 o
  -2   4   7       31.80       33.39      0.78 o
  -1   4   7      554.41      556.15      5.95 o
   0   4   7       26.82       21.84      0.68 o
   1   4   7       83.46       81.93      1.77 o
   2   4   7       54.17       54.84      1.25 o
   3   4   7        3.52        3.87      0.47 o
   4   4   7       57.61       47.29      1.66 o
   5   4   7        0.34       -0.77      0.77 o
   6   4   7        1.06       -0.08      0.94 o
   7   4   7        4.41        5.37      1.38 o
   8   4   7        0.11       -0.24      1.41 o
 -12   5   7        1.18        0.32      0.52 o
 -11   5   7        4.35        4.65      0.57 o
 -10   5   7        0.39       -0.09      0.45 o
  -9   5   7        4.61        4.27      1.03 o
  -8   5   7        2.72        1.22      0.65 o
  -7   5   7        5.89        6.21      0.72 o
  -6   5   7        8.45        9.22      0.69 o
  -5   5   7        9.85       12.64      0.59 o
  -4   5   7       23.86       20.99      0.92 o
  -3   5   7        0.80        0.81      0.25 o
  -2   5   7       42.65       39.44      1.03 o
  -1   5   7       49.71       60.11      1.28 o
   0   5   7      145.84      137.63      2.84 o
   1   5   7     1101.88     1044.51     20.80 o
   2   5   7       46.18       49.85      3.23 o
   3   5   7        5.07        3.48      0.83 o
   4   5   7       10.58       10.50      0.84 o
   5   5   7        1.05        1.80      0.77 o
   6   5   7        5.11        7.45      1.09 o
   7   5   7        0.11       -0.27      1.18 o
   8   5   7        2.10       -0.31      1.37 o
 -11   6   7        0.00       -0.80      1.09 o
 -10   6   7        0.38        1.35      1.03 o
  -9   6   7        1.60        0.63      0.87 o
  -8   6   7       10.68       10.23      0.88 o
  -7   6   7        5.72        5.13      0.68 o
  -6   6   7        5.36        4.13      0.63 o
  -5   6   7        9.39       10.73      0.91 o
  -4   6   7       22.79       24.88      0.74 o
  -3   6   7       55.24       58.19      0.99 o
  -2   6   7       33.44       28.14      0.74 o
  -1   6   7        3.77        3.28      0.41 o
   0   6   7      122.67      118.45      2.04 o
   1   6   7       40.32       38.71      3.84 o
   2   6   7      616.33      598.27     10.04 o
   3   6   7        0.86       -0.05      0.94 o
   4   6   7        0.00        0.48      0.96 o
   5   6   7        1.53        0.20      1.08 o
   6   6   7        3.56        5.85      1.04 o
   7   6   7        1.50        0.60      1.10 o
 -11   7   7        3.16        7.45      3.19 o
 -10   7   7        1.79        3.25      1.44 o
  -9   7   7        0.02        0.25      1.08 o
  -8   7   7        0.45        0.37      0.64 o
  -7   7   7        1.09        0.93      0.61 o
  -6   7   7        8.29       11.61      1.05 o
  -5   7   7        0.34        0.32      0.45 o
  -4   7   7       22.79       16.60      0.84 o
  -3   7   7       17.79       17.39      0.69 o
  -2   7   7       27.82       31.90      0.85 o
  -1   7   7       31.05       25.54      1.08 o
   0   7   7      405.34      386.19      6.99 o
   1   7   7      261.05      239.81      4.57 o
   2   7   7       78.36       76.04      2.22 o
   3   7   7        1.56        2.08      0.75 o
   4   7   7        0.08        0.25      0.97 o
   5   7   7        1.50        2.68      1.65 o
   6   7   7        0.33        0.68      1.31 o
   7   7   7        0.16        0.42      1.39 o
 -11   8   7        0.14        1.57      1.81 o
 -10   8   7        0.48       -0.02      1.49 o
  -9   8   7        0.45       -0.93      0.93 o
  -8   8   7        9.11        7.20      0.92 o
  -7   8   7       10.79       12.19      1.07 o
  -6   8   7       10.16        9.62      0.82 o
  -5   8   7        1.69        1.57      0.51 o
  -4   8   7        0.01        0.00      0.43 o
  -3   8   7        0.12        0.24      0.40 o
  -2   8   7       17.41       14.10      1.41 o
  -1   8   7       33.11       32.35      2.75 o
   0   8   7       16.82       15.46      0.80 o
   1   8   7      237.70      223.37      4.35 o
   2   8   7        2.56        1.92      0.74 o
   3   8   7        0.73        0.92      0.74 o
   4   8   7        3.72        1.70      1.11 o
   5   8   7       15.37       19.89      1.83 o
   6   8   7        0.03        0.27      1.31 o
   7   8   7        0.21        0.21      1.43 o
 -10   9   7        0.01       -0.24      1.31 o
  -9   9   7        0.65        0.52      0.96 o
  -8   9   7        0.71        0.68      0.76 o
  -7   9   7       31.09       32.38      1.43 o
  -6   9   7       32.27       35.59      1.40 o
  -5   9   7        0.52       -0.09      0.51 o
  -4   9   7        0.77        1.41      0.49 o
  -3   9   7        5.72        4.35      0.52 o
  -2   9   7       34.65       32.78      1.32 o
  -1   9   7        0.08       -0.28      0.61 o
   0   9   7       24.04       21.37      1.59 o
   1   9   7       28.25       22.97      1.02 o
   2   9   7        1.08        1.83      0.80 o
   3   9   7        0.75       -0.21      0.74 o
   4   9   7        0.08        0.92      1.04 o
   5   9   7        7.10        9.90      3.00 o
   6   9   7        0.54       -0.89      1.28 o
 -10  10   7        4.86        3.34      2.23 o
  -9  10   7        0.47       -0.96      1.21 o
  -8  10   7       16.24       17.87      1.58 o
  -7  10   7        3.39        2.11      0.99 o
  -6  10   7        2.98        2.70      0.75 o
  -5  10   7        0.24        1.17      0.78 o
  -4  10   7        0.15        0.13      0.62 o
  -3  10   7        7.86        5.38      0.78 o
  -2  10   7        0.06       -0.05      0.60 o
  -1  10   7       36.08       36.91      1.52 o
   0  10   7       22.13       20.67      2.51 o
   1  10   7        7.20        5.56      0.67 o
   2  10   7        0.95       -0.79      0.86 o
   3  10   7        4.82        3.16      0.87 o
   4  10   7        3.97        6.03      1.44 o
   5  10   7        5.70        4.05      1.36 o
   6  10   7        0.62        2.73      1.46 o
  -9  11   7       16.49       13.50      4.25 o
  -8  11   7        0.02        1.33      1.38 o
  -7  11   7        8.69        6.45      2.39 o
  -6  11   7       13.28       11.79      1.70 o
  -5  11   7        1.64        1.97      0.90 o
  -4  11   7        1.15        2.09      0.99 o
  -3  11   7        0.06       -0.30      0.59 o
  -2  11   7        0.22       -0.28      0.65 o
  -1  11   7       21.07       18.27      1.26 o
   0  11   7        9.25        9.89      0.98 o
   1  11   7       16.57       15.93      1.68 o
   2  11   7        7.71        5.65      0.77 o
   3  11   7        9.86        9.78      1.17 o
   4  11   7        0.86        0.37      1.06 o
   5  11   7        0.00       -1.66      1.66 o
  -8  12   7        8.21        3.63      1.53 o
  -7  12   7        1.18        3.65      1.39 o
  -6  12   7        1.47       -0.95      1.13 o
  -5  12   7        7.69        7.87      1.53 o
  -4  12   7       12.04       13.58      1.71 o
  -3  12   7        1.04        1.45      2.48 o
  -2  12   7        0.05        0.27      0.77 o
  -1  12   7        0.32        0.31      0.80 o
   0  12   7        0.80        0.59      0.82 o
   1  12   7        0.10       -0.45      0.81 o
   2  12   7        0.82        0.21      0.73 o
   3  12   7        0.06       -0.03      0.80 o
   4  12   7        1.86        0.37      1.54 o
  -7  13   7        5.73        3.27      1.50 o
  -6  13   7        0.05       -0.06      2.62 o
  -5  13   7        0.00        2.52      1.34 o
  -4  13   7        2.32        3.34      1.43 o
  -3  13   7        3.05        3.43      1.31 o
  -2  13   7        1.11        1.47      1.21 o
  -1  13   7        0.00       -1.00      1.00 o
   0  13   7        0.58        0.84      0.84 o
   1  13   7        0.12        0.21      0.97 o
   2  13   7        0.18       -0.38      0.66 o
   3  13   7        1.51        3.25      1.17 o
  -6  14   7        9.20       10.15      2.50 o
  -5  14   7        1.14        2.39      1.39 o
  -4  14   7        0.38        1.41      2.03 o
  -3  14   7        0.19        0.07      1.24 o
  -2  14   7        0.04       -1.16      1.16 o
  -1  14   7        0.16       -0.01      1.32 o
   0  14   7        0.10       -0.69      0.76 o
   1  14   7        0.29       -0.27      0.97 o
   2  14   7        0.98        0.20      1.02 o
  -4  15   7        0.70       -0.80      1.39 o
  -3  15   7        0.21        0.03      1.27 o
  -2  15   7        0.39        0.61      1.37 o
  -1  15   7        0.15        0.22      1.43 o
   0  15   7        0.37        0.63      1.34 o
 -12   0   8        2.82        1.41      2.15 o
 -10   0   8      144.59      167.78      3.95 o
  -8   0   8       18.52       22.55      1.96 o
  -6   0   8       57.64       57.09      1.45 o
  -4   0   8      170.20      182.67      2.98 o
  -2   0   8        1.94        2.05      1.35 o
   0   0   8       38.99       45.94      1.15 o
   2   0   8       19.96       15.83      1.26 o
   4   0   8       72.22       62.58      2.62 o
   6   0   8       12.35       17.12      2.53 o
   8   0   8        5.55        9.43      2.76 o
 -12   1   8        2.05        2.96      0.99 o
 -11   1   8        0.53        0.28      0.83 o
 -10   1   8        3.52        6.84      0.76 o
  -9   1   8       30.76       33.79      1.11 o
  -8   1   8       62.44       69.22      1.48 o
  -7   1   8       59.43       57.17      1.15 o
  -6   1   8        3.38        2.77      0.36 o
  -5   1   8       37.75       38.38      1.15 o
  -4   1   8        0.00        0.82      0.30 o
  -3   1   8        0.32        0.06      0.27 o
  -2   1   8       55.15       56.96      1.16 o
  -1   1   8        5.62        6.24      0.40 o
   0   1   8       79.34       80.49      1.14 o
   1   1   8        6.45        4.97      0.49 o
   2   1   8      143.06      136.50      2.38 o
   3   1   8      163.87      128.28      3.58 o
   4   1   8        7.48        6.24      0.99 o
   5   1   8        3.94        0.12      1.04 o
   6   1   8        0.85        0.68      1.17 o
   7   1   8        0.00        0.49      1.44 o
 -12   2   8        1.60       -0.07      0.87 o
 -11   2   8        5.14        5.41      0.95 o
 -10   2   8        8.76        9.62      0.96 o
  -9   2   8       56.11       59.17      1.55 o
  -8   2   8        0.00        1.02      0.46 o
  -7   2   8       41.98       46.57      1.02 o
  -6   2   8        5.39        6.03      0.42 o
  -5   2   8        5.29        4.39      0.40 o
  -4   2   8        9.93        9.71      0.46 o
  -3   2   8        0.01        0.16      0.28 o
  -2   2   8        1.13        0.71      0.29 o
  -1   2   8       48.40       41.23      0.88 o
   0   2   8      530.13      483.13      4.87 o
   1   2   8        7.16        7.21      0.44 o
   2   2   8       61.71       57.46      1.74 o
   3   2   8        4.88        4.03      1.00 o
   4   2   8       38.31       38.53      1.64 o
   5   2   8        0.09       -0.53      0.87 o
   6   2   8        5.84        7.69      1.46 o
   7   2   8        3.72        4.95      1.52 o
 -12   3   8        0.92        0.34      0.85 o
 -11   3   8        1.74        0.47      0.78 o
 -10   3   8        0.04        0.24      0.85 o
  -9   3   8        6.11        7.44      0.76 o
  -8   3   8        0.83        0.90      0.46 o
  -7   3   8       23.04       24.55      0.86 o
  -6   3   8       57.02       58.09      1.22 o
  -5   3   8        3.32        1.81      0.35 o
  -4   3   8       14.50       13.80      0.51 o
  -3   3   8        2.10        2.10      0.32 o
  -2   3   8      221.91      224.88      3.23 o
  -1   3   8      462.20      462.30      6.72 o
   0   3   8       74.30       73.71      1.38 o
   1   3   8      174.99      181.88      2.61 o
   2   3   8        0.42        1.02      0.43 o
   3   3   8        4.64        2.75      0.78 o
   4   3   8        3.17        0.97      0.77 o
   5   3   8        2.76        4.55      1.01 o
   6   3   8       18.93       17.46      1.69 o
   7   3   8        0.09       -1.27      1.27 o
 -12   4   8        0.21       -0.51      0.56 o
 -11   4   8        0.36       -0.51      0.72 o
 -10   4   8        0.00        0.23      0.54 o
  -9   4   8        0.43        2.66      0.98 o
  -8   4   8       35.30       34.52      1.38 o
  -7   4   8        6.35        7.09      0.99 o
  -6   4   8        3.29        4.88      0.54 o
  -5   4   8       22.71       22.61      0.71 o
  -4   4   8        5.20        2.94      0.41 o
  -3   4   8      100.92      101.86      1.53 o
  -2   4   8      233.21      229.33      3.31 o
  -1   4   8      191.18      175.96      2.70 o
   0   4   8      102.22       96.80      2.28 o
   1   4   8       37.09       40.44      1.44 o
   2   4   8       29.90       27.45      2.50 o
   3   4   8       21.66       18.89      1.03 o
   4   4   8        3.12        6.90      0.90 o
   5   4   8       27.63       30.29      1.53 o
   6   4   8        4.76        5.76      1.12 o
   7   4   8        5.61        6.09      1.51 o
 -11   5   8        0.58        1.24      1.32 o
 -10   5   8        0.87        0.06      1.02 o
  -9   5   8        9.92        9.07      1.15 o
  -8   5   8       18.89       20.16      1.10 o
  -7   5   8       31.66       30.71      1.20 o
  -6   5   8        8.85        8.31      0.79 o
  -5   5   8        3.95        2.71      0.49 o
  -4   5   8       18.46       23.52      0.99 o
  -3   5   8       21.90       26.08      1.04 o
  -2   5   8       71.11       72.43      1.64 o
  -1   5   8       87.70       85.71      1.83 o
   0   5   8       16.43       16.89      1.22 o
   1   5   8      191.08      178.36      8.13 o
   2   5   8       17.23       17.18      1.07 o
   3   5   8        0.11       -0.62      0.62 o
   4   5   8        0.07       -0.22      1.05 o
   5   5   8       11.13       13.93      1.05 o
   6   5   8        2.33        1.72      0.95 o
   7   5   8        0.01       -0.70      1.17 o
 -11   6   8        0.07        1.56      1.17 o
 -10   6   8        0.70        2.39      1.10 o
  -9   6   8        1.18        0.44      0.88 o
  -8   6   8        7.46       10.29      1.35 o
  -7   6   8       13.21       10.13      0.99 o
  -6   6   8        0.02       -0.12      0.50 o
  -5   6   8        1.33       -0.45      0.45 o
  -4   6   8        5.95        4.54      0.60 o
  -3   6   8      285.14      279.25      4.01 o
  -2   6   8        0.68       -0.49      0.49 o
  -1   6   8       67.45       64.48      1.55 o
   0   6   8      223.40      221.24      4.26 o
   1   6   8       32.86       30.26      1.76 o
   2   6   8       11.74       11.28      1.36 o
   3   6   8        1.23        0.17      0.70 o
   4   6   8        0.27        1.72      1.06 o
   5   6   8        2.88        5.31      1.43 o
   6   6   8        0.97        1.64      1.36 o
   7   6   8        0.11        1.76      2.22 o
 -11   7   8        0.29        0.08      1.42 o
 -10   7   8        0.97        0.30      1.35 o
  -9   7   8        3.79        5.69      1.36 o
  -8   7   8        4.34        4.47      1.24 o
  -7   7   8        0.68       -0.24      1.01 o
  -6   7   8        0.73       -0.39      0.55 o
  -5   7   8        1.66        0.79      0.80 o
  -4   7   8       36.01       28.23      1.42 o
  -3   7   8       16.55       12.75      0.73 o
  -2   7   8        6.83        6.52      0.70 o
  -1   7   8        9.63        7.34      0.92 o
   0   7   8       75.48       76.52      2.80 o
   1   7   8       18.83       21.08      1.40 o
   2   7   8        2.06        2.02      0.73 o
   3   7   8        0.10       -0.10      0.70 o
   4   7   8       14.11       12.08      3.88 o
   5   7   8        2.24        1.85      1.32 o
   6   7   8        0.08        2.10      1.82 o
 -10   8   8        0.52       -0.98      0.98 o
  -9   8   8        1.81        1.86      1.08 o
  -8   8   8        0.62       -0.03      0.68 o
  -7   8   8        0.74        1.55      0.66 o
  -6   8   8        0.80       -0.55      0.56 o
  -5   8   8        1.83        2.02      0.60 o
  -4   8   8        4.62        1.25      0.95 o
  -3   8   8        0.70        0.35      0.48 o
  -2   8   8       42.38       35.79      1.10 o
  -1   8   8        5.07        3.98      0.59 o
   0   8   8      153.67      143.38      2.54 o
   1   8   8        8.55        8.15      0.90 o
   2   8   8       12.57       10.80      1.00 o
   3   8   8        6.30        8.84      1.02 o
   4   8   8        2.26        0.97      1.14 o
   5   8   8        0.27        0.85      1.79 o
   6   8   8        0.12        0.56      2.50 o
 -10   9   8        0.86        1.82      1.15 o
  -9   9   8        0.01        1.10      1.07 o
  -8   9   8        2.40        3.33      1.01 o
  -7   9   8        0.33        0.71      0.68 o
  -6   9   8        0.59        0.92      0.66 o
  -5   9   8        1.51        1.31      0.60 o
  -4   9   8        9.36        8.17      0.73 o
  -3   9   8       63.02       50.99      1.40 o
  -2   9   8       48.13       43.78      1.86 o
  -1   9   8        0.75        0.95      0.82 o
   0   9   8       19.51       20.10      1.00 o
   1   9   8       74.95       71.38      3.77 o
   2   9   8        5.50        5.47      0.88 o
   3   9   8        5.69        6.14      0.99 o
   4   9   8        0.29        1.11      1.16 o
   5   9   8        0.02       -1.21      1.21 o
  -9  10   8        0.42        1.01      1.32 o
  -8  10   8        0.56        1.15      0.82 o
  -7  10   8        0.79        0.55      0.75 o
  -6  10   8        6.56        9.12      0.94 o
  -5  10   8        0.07       -0.88      0.92 o
  -4  10   8        0.87        1.52      0.53 o
  -3  10   8        8.49        6.03      0.86 o
  -2  10   8        0.68       -0.19      0.67 o
  -1  10   8       35.80       42.01      1.88 o
   0  10   8       71.50       79.33      3.21 o
   1  10   8        0.04        0.54      0.66 o
   2  10   8        0.79        0.14      0.76 o
   3  10   8        8.41       10.85      1.16 o
   4  10   8        0.52        2.30      1.26 o
   5  10   8        0.06       -1.45      1.95 o
  -9  11   8       10.83       10.45      2.39 o
  -8  11   8        2.53        2.04      1.44 o
  -7  11   8        0.17       -1.17      1.21 o
  -6  11   8        3.44        4.32      1.15 o
  -5  11   8        0.47        1.38      0.96 o
  -4  11   8        0.42        0.10      0.71 o
  -3  11   8        0.63        0.08      0.71 o
  -2  11   8        5.18        5.43      0.86 o
  -1  11   8        4.94        2.84      0.82 o
   0  11   8        5.06        5.35      1.09 o
   1  11   8        4.80        2.93      1.18 o
   2  11   8        0.93        0.06      0.75 o
   3  11   8        3.43        2.60      0.95 o
   4  11   8        1.78        1.28      1.22 o
  -8  12   8        8.85        5.99      3.36 o
  -7  12   8        0.01        1.29      1.34 o
  -6  12   8        3.30        4.68      1.43 o
  -5  12   8        0.64       -0.03      1.14 o
  -4  12   8        1.19        0.39      1.45 o
  -3  12   8        0.08        0.28      0.73 o
  -2  12   8        0.00        1.41      0.81 o
  -1  12   8        6.99        8.68      1.01 o
   0  12   8        0.02       -0.20      0.76 o
   1  12   8        0.93        0.95      0.84 o
   2  12   8        0.00       -0.42      0.87 o
   3  12   8        0.20       -1.02      1.02 o
  -7  13   8        2.89        1.48      1.51 o
  -6  13   8        1.89        2.12      1.41 o
  -5  13   8        1.18        3.13      2.44 o
  -4  13   8        0.13       -0.54      1.20 o
  -3  13   8        0.05        1.61      1.29 o
  -2  13   8        0.62       -0.70      0.83 o
  -1  13   8        6.07        4.66      1.05 o
   0  13   8        0.30        0.01      0.86 o
   1  13   8        0.62        1.21      1.00 o
   2  13   8        7.78        8.93      1.52 o
  -5  14   8        0.45        2.17      1.54 o
  -4  14   8        0.49       -0.74      1.47 o
  -3  14   8        0.09       -1.16      1.16 o
  -2  14   8        0.50        1.56      1.89 o
  -1  14   8        0.74        0.06      0.89 o
   0  14   8        0.02       -0.98      0.98 o
   1  14   8        0.00       -0.14      1.31 o
 -11   0   9       12.02       10.94      1.48 o
  -9   0   9        0.10        0.55      0.75 o
  -7   0   9        0.36        0.34      0.56 o
  -5   0   9        7.82       10.22      0.65 o
  -3   0   9      143.69      133.77      3.43 o
  -1   0   9      145.22      147.25      2.97 o
   1   0   9      125.18      112.13      5.47 o
   3   0   9       19.34       11.15      1.76 o
   5   0   9        6.72        6.95      1.85 o
   7   0   9       26.42       40.09      3.68 o
 -12   1   9        4.70        5.25      1.19 o
 -11   1   9        6.34        5.24      1.19 o
 -10   1   9       31.39       31.53      1.24 o
  -9   1   9        0.21        0.39      0.56 o
  -8   1   9        1.39        0.07      0.43 o
  -7   1   9        0.01        0.30      0.36 o
  -6   1   9        2.09        1.96      0.37 o
  -5   1   9        5.39        5.81      0.45 o
  -4   1   9        1.48        0.96      0.34 o
  -3   1   9       20.42       20.15      0.85 o
  -2   1   9       31.66       30.73      1.00 o
  -1   1   9       10.06       16.88      0.67 o
   0   1   9        3.02        2.50      0.34 o
   1   1   9      174.60      145.30      2.34 o
   2   1   9       64.24       52.56      2.34 o
   3   1   9        3.44        2.61      0.95 o
   4   1   9        6.15        6.35      1.04 o
   5   1   9        0.00       -0.59      1.14 o
   6   1   9        0.45        0.12      1.66 o
   7   1   9        1.11       -0.72      1.42 o
 -12   2   9        9.12       10.24      1.12 o
 -11   2   9        1.91        0.72      0.76 o
 -10   2   9       12.63       15.33      0.93 o
  -9   2   9        0.06        0.16      0.54 o
  -8   2   9       13.69       13.97      0.91 o
  -7   2   9       15.51       14.12      0.74 o
  -6   2   9        1.93        0.94      0.41 o
  -5   2   9        0.13       -0.24      0.32 o
  -4   2   9        3.71        3.64      0.40 o
  -3   2   9      255.09      243.81      2.89 o
  -2   2   9        7.29        5.19      0.54 o
  -1   2   9        4.48        6.36      0.57 o
   0   2   9       93.26       86.51      1.29 o
   1   2   9       44.07       42.28      1.05 o
   2   2   9       88.58       69.02      1.97 o
   3   2   9        0.46        0.28      0.69 o
   4   2   9        0.76        0.90      0.89 o
   5   2   9        5.73        6.19      1.33 o
   6   2   9        1.74        1.30      1.29 o
   7   2   9        0.19       -1.46      1.46 o
 -12   3   9        5.21        5.70      0.94 o
 -11   3   9       14.44       14.25      1.03 o
 -10   3   9        0.05        0.17      0.59 o
  -9   3   9       31.85       31.52      1.40 o
  -8   3   9        1.39        1.00      1.03 o
  -7   3   9        0.00       -0.13      0.48 o
  -6   3   9       13.50       14.28      0.88 o
  -5   3   9        1.92        2.38      0.41 o
  -4   3   9       30.55       26.95      0.77 o
  -3   3   9       17.00       16.10      0.61 o
  -2   3   9      157.62      151.97      2.75 o
  -1   3   9      879.25      860.54     11.97 o
   0   3   9       14.11       13.79      0.61 o
   1   3   9       27.81       27.47      0.80 o
   2   3   9        9.43        9.13      0.68 o
   3   3   9        0.03       -0.62      0.82 o
   4   3   9        0.00        0.14      0.86 o
   5   3   9        8.88        9.94      1.21 o
   6   3   9       14.50       17.95      3.09 o
   7   3   9        0.11       -0.53      1.44 o
 -11   4   9        3.63        3.19      1.26 o
 -10   4   9        1.71        0.76      1.47 o
  -9   4   9       11.95       12.02      1.21 o
  -8   4   9        6.28        5.48      0.95 o
  -7   4   9        0.75        0.45      0.52 o
  -6   4   9        0.00        0.71      0.45 o
  -5   4   9        5.43        4.10      0.60 o
  -4   4   9        6.54        5.92      0.58 o
  -3   4   9       25.09       25.81      1.14 o
  -2   4   9       59.97       55.32      1.46 o
  -1   4   9       22.87       19.99      1.07 o
   0   4   9       24.04       25.63      1.44 o
   1   4   9       33.13       30.34      1.29 o
   2   4   9        1.44        1.21      0.62 o
   3   4   9        6.75        7.55      0.76 o
   4   4   9        0.00        0.23      0.79 o
   5   4   9        1.38        1.68      0.94 o
   6   4   9        1.78        2.26      1.26 o
 -11   5   9        1.34        0.57      1.18 o
 -10   5   9        0.14        0.09      1.02 o
  -9   5   9        0.86        0.40      0.87 o
  -8   5   9       25.45       25.57      1.18 o
  -7   5   9        1.25        1.13      0.57 o
  -6   5   9       13.98       11.61      0.86 o
  -5   5   9        3.02        1.86      0.51 o
  -4   5   9       17.49       17.82      0.82 o
  -3   5   9       14.03        8.22      0.63 o
  -2   5   9       44.50       46.23      1.95 o
  -1   5   9       86.02       83.69      2.14 o
   0   5   9       39.49       38.26      1.44 o
   1   5   9        1.60        1.52      0.93 o
   2   5   9        0.39        0.95      0.69 o
   3   5   9        0.00        0.18      0.70 o
   4   5   9        1.86        2.65      1.25 o
   5   5   9        2.79        2.10      2.56 o
   6   5   9        4.31        6.20      2.41 o
 -11   6   9        0.39        0.34      1.16 o
 -10   6   9        1.77        1.29      1.05 o
  -9   6   9        0.58        0.14      0.86 o
  -8   6   9        1.39        2.91      0.83 o
  -7   6   9        3.14        2.96      0.69 o
  -6   6   9        0.14       -0.36      0.55 o
  -5   6   9        7.09        5.34      0.70 o
  -4   6   9      149.92      133.87      2.66 o
  -3   6   9       18.03       19.74      0.85 o
  -2   6   9        2.38        2.17      0.53 o
  -1   6   9        5.33        5.32      0.63 o
   0   6   9        5.34        5.14      1.01 o
   1   6   9        2.21        2.62      0.68 o
   2   6   9       11.08       10.96      1.08 o
   3   6   9        0.36       -0.22      0.73 o
   4   6   9        9.85       10.58      1.68 o
   5   6   9        4.49        3.37      1.47 o
   6   6   9        0.56        1.35      1.53 o
 -11   7   9        0.26       -0.06      1.19 o
 -10   7   9        1.36        2.30      1.18 o
  -9   7   9        0.06        0.48      1.02 o
  -8   7   9        0.00       -0.48      0.97 o
  -7   7   9        5.82        4.94      0.89 o
  -6   7   9        6.00        6.12      0.76 o
  -5   7   9        1.37        0.17      0.54 o
  -4   7   9       36.81       32.92      1.24 o
  -3   7   9       17.07       17.65      1.25 o
  -2   7   9        0.00       -0.10      0.48 o
  -1   7   9       34.86       36.48      1.51 o
   0   7   9        4.33        3.84      1.32 o
   1   7   9        7.16        7.65      0.73 o
   2   7   9        1.06        0.70      0.74 o
   3   7   9        7.17        8.06      1.02 o
   4   7   9        3.88        4.01      1.38 o
   5   7   9        0.76        1.92      1.69 o
   6   7   9        2.82       -0.17      2.22 o
 -10   8   9        0.85        1.80      1.19 o
  -9   8   9        0.73       -0.65      1.03 o
  -8   8   9        0.84        0.92      0.82 o
  -7   8   9        4.27        4.88      0.82 o
  -6   8   9        3.20        2.57      0.68 o
  -5   8   9       55.13       48.16      1.55 o
  -4   8   9        0.04       -0.09      0.52 o
  -3   8   9        2.85        2.81      0.57 o
  -2   8   9        0.62        0.97      0.51 o
  -1   8   9        1.54        2.12      0.84 o
   0   8   9       28.01       30.49      1.06 o
   1   8   9        1.48        1.64      0.58 o
   2   8   9        4.56        4.73      0.97 o
   3   8   9        0.03       -0.07      0.81 o
   4   8   9        3.38        4.36      1.42 o
   5   8   9        7.56        7.37      1.72 o
 -10   9   9        0.40       -0.42      1.10 o
  -9   9   9        2.26        1.73      1.13 o
  -8   9   9        7.40        9.82      1.09 o
  -7   9   9        2.00        1.24      0.71 o
  -6   9   9        1.57        2.25      0.70 o
  -5   9   9        0.16        0.63      0.67 o
  -4   9   9       34.16       31.80      1.96 o
  -3   9   9        0.31       -0.37      0.47 o
  -2   9   9       48.64       48.67      2.05 o
  -1   9   9       19.77       17.35      1.35 o
   0   9   9       23.18       21.41      0.90 o
   1   9   9        0.92        0.32      0.61 o
   2   9   9        1.29        0.74      0.81 o
   3   9   9        0.07       -0.12      0.87 o
   4   9   9        1.07        0.73      1.36 o
   5   9   9        0.56        0.85      1.40 o
  -9  10   9        0.19       -0.21      1.50 o
  -8  10   9        0.57        1.66      0.84 o
  -7  10   9        7.22        7.31      0.97 o
  -6  10   9        6.13        6.14      0.85 o
  -5  10   9        0.78        0.14      0.63 o
  -4  10   9        0.01       -0.24      0.57 o
  -3  10   9       12.46       13.94      1.34 o
  -2  10   9       24.20       24.19      2.87 o
  -1  10   9       28.39       27.92      1.67 o
   0  10   9       42.89       42.96      2.45 o
   1  10   9        1.05        0.92      0.56 o
   2  10   9        2.52        3.38      1.39 o
   3  10   9        1.64        3.86      1.00 o
   4  10   9        0.01        1.98      1.37 o
  -8  11   9        0.27        2.98      1.80 o
  -7  11   9        0.37        0.58      1.06 o
  -6  11   9        5.12        6.18      1.23 o
  -5  11   9        0.22       -0.84      0.84 o
  -4  11   9        0.69        1.18      0.95 o
  -3  11   9        1.74        1.09      0.95 o
  -2  11   9        9.04        8.92      1.25 o
  -1  11   9       20.62       22.08      2.38 o
   0  11   9        4.34        7.71      1.23 o
   1  11   9        3.18        2.24      0.55 o
   2  11   9        5.02        6.82      1.54 o
   3  11   9        0.93        0.06      0.92 o
  -7  12   9        0.52        1.87      1.36 o
  -6  12   9        0.31       -0.32      1.24 o
  -5  12   9        0.79        1.65      1.31 o
  -4  12   9        0.08       -0.36      0.93 o
  -3  12   9       16.50       13.94      1.78 o
  -2  12   9        6.78        5.85      1.38 o
  -1  12   9        4.00        5.69      1.40 o
   0  12   9        0.09        0.18      1.02 o
   1  12   9        0.04        0.00      1.23 o
   2  12   9        3.90        5.05      0.74 o
  -6  13   9        0.89        2.80      1.50 o
  -5  13   9        0.22        1.53      1.41 o
  -4  13   9        0.14        0.36      1.35 o
  -3  13   9        5.33        7.04      1.21 o
  -2  13   9        3.12        1.47      1.05 o
  -1  13   9        4.55        4.00      1.23 o
   0  13   9        0.72       -1.15      1.33 o
   1  13   9        8.74        7.66      1.79 o
  -4  14   9        0.58        4.19      1.60 o
  -3  14   9        0.01       -0.24      2.24 o
  -2  14   9        0.21       -0.37      1.33 o
  -1  14   9        1.17        1.78      1.08 o
 -12   0  10        8.76        8.21      1.50 o
 -10   0  10        3.34        3.17      1.09 o
  -8   0  10        0.80        0.69      1.14 o
  -6   0  10        0.02       -0.42      0.42 o
  -4   0  10       33.30       35.14      1.87 o
  -2   0  10     1502.27     1462.18     22.88 o
   0   0  10      158.55      143.66      2.97 o
   2   0  10       15.90       13.73      1.86 o
   4   0  10        0.40       -0.12      1.54 o
   6   0  10        0.03        0.41      2.12 o
 -12   1  10        0.39        0.12      0.81 o
 -11   1  10        2.17        1.99      0.80 o
 -10   1  10        6.46        7.25      0.79 o
  -9   1  10        2.43        2.49      0.61 o
  -8   1  10        0.35       -0.04      0.47 o
  -7   1  10        0.02        0.04      0.42 o
  -6   1  10        0.25       -0.32      0.39 o
  -5   1  10        2.34        2.38      0.63 o
  -4   1  10        9.47       10.62      0.76 o
  -3   1  10      394.52      400.06      5.32 o
  -2   1  10       27.10       27.65      1.10 o
  -1   1  10       70.09       69.49      1.30 o
   0   1  10       31.92       29.08      0.95 o
   1   1  10        9.27        5.21      0.82 o
   2   1  10       43.14       40.16      2.75 o
   3   1  10        4.92        2.67      1.36 o
   4   1  10        0.37       -0.29      1.10 o
   5   1  10        3.10        3.51      1.39 o
   6   1  10        7.27        7.87      1.67 o
 -12   2  10        4.69        4.55      1.10 o
 -11   2  10        0.16        0.60      0.66 o
 -10   2  10        0.17        0.65      0.74 o
  -9   2  10        0.53        0.08      0.47 o
  -8   2  10        0.02       -0.11      0.63 o
  -7   2  10        2.15        3.14      0.60 o
  -6   2  10       13.99       16.96      0.82 o
  -5   2  10        1.14        0.20      0.68 o
  -4   2  10        2.98        3.17      0.53 o
  -3   2  10       75.08       71.99      1.34 o
  -2   2  10       30.94       30.07      0.86 o
  -1   2  10        8.87       10.19      0.52 o
   0   2  10       21.64       18.20      0.82 o
   1   2  10       20.42       16.40      1.01 o
   2   2  10       23.17       26.11      1.61 o
   3   2  10        2.36        0.13      0.97 o
   4   2  10        3.77        4.39      1.07 o
   5   2  10       22.77       31.22      2.06 o
   6   2  10        1.10        1.42      1.56 o
 -11   3  10        0.99        1.24      1.15 o
 -10   3  10        0.09       -0.41      0.94 o
  -9   3  10        0.00        0.03      0.69 o
  -8   3  10        0.03       -0.64      0.64 o
  -7   3  10        7.30        7.39      0.69 o
  -6   3  10        2.87        4.49      0.58 o
  -5   3  10        7.26        8.87      0.62 o
  -4   3  10        1.41        1.29      0.46 o
  -3   3  10        0.24       -0.42      0.42 o
  -2   3  10       25.08       22.97      1.17 o
  -1   3  10      265.07      245.32      4.67 o
   0   3  10       22.89       21.06      1.20 o
   1   3  10       37.03       34.88      0.91 o
   2   3  10       12.15       13.30      1.66 o
   3   3  10        1.32        1.10      0.80 o
   4   3  10        0.40        0.00      1.17 o
   5   3  10        0.03        0.61      1.19 o
   6   3  10       10.33       14.98      1.75 o
 -11   4  10        0.68        1.12      1.16 o
 -10   4  10        0.07       -0.90      1.16 o
  -9   4  10        1.21        1.96      0.93 o
  -8   4  10        0.27       -0.57      0.62 o
  -7   4  10        7.26        6.31      0.65 o
  -6   4  10       24.45       25.02      0.93 o
  -5   4  10       33.84       31.76      1.27 o
  -4   4  10       14.50       15.03      0.83 o
  -3   4  10       12.62       13.05      0.75 o
  -2   4  10       17.57       15.84      1.28 o
  -1   4  10       46.83       50.19      1.68 o
   0   4  10       16.08       13.66      0.96 o
   1   4  10       20.79       20.20      1.14 o
   2   4  10        0.47        1.56      0.93 o
   3   4  10        1.77        0.92      0.84 o
   4   4  10        1.98        4.19      0.87 o
   5   4  10        1.16       -0.18      0.90 o
   6   4  10        4.20        6.56      1.33 o
 -11   5  10        0.02       -0.88      1.08 o
 -10   5  10        0.04        0.78      1.01 o
  -9   5  10        0.23        0.70      0.94 o
  -8   5  10        6.12        5.81      0.77 o
  -7   5  10        0.27       -0.33      0.69 o
  -6   5  10       36.99       33.97      1.29 o
  -5   5  10        2.38        2.07      0.56 o
  -4   5  10        4.14        4.43      0.60 o
  -3   5  10        0.07       -0.09      0.65 o
  -2   5  10        0.91        1.44      0.55 o
  -1   5  10        1.19        1.08      0.60 o
   0   5  10        5.18        5.69      0.79 o
   1   5  10        9.77        9.93      0.95 o
   2   5  10        0.28       -0.04      0.72 o
   3   5  10        3.96        4.36      0.98 o
   4   5  10       41.39       44.57      2.61 o
   5   5  10        0.50        1.88      1.50 o
 -11   6  10        0.90        1.28      1.55 o
 -10   6  10        4.07        3.28      1.16 o
  -9   6  10       14.14       16.16      1.84 o
  -8   6  10        0.46        0.41      0.79 o
  -7   6  10        1.35        1.24      0.67 o
  -6   6  10        1.66        1.12      0.63 o
  -5   6  10        1.40        1.25      0.61 o
  -4   6  10        0.01        1.40      0.58 o
  -3   6  10        2.68        2.46      0.54 o
  -2   6  10        0.35        0.34      0.62 o
  -1   6  10        4.38        3.77      0.73 o
   0   6  10       14.82       13.97      1.01 o
   1   6  10       11.48        9.87      0.96 o
   2   6  10        0.11       -0.04      0.61 o
   3   6  10       19.97       21.56      1.73 o
   4   6  10        1.11       -0.42      1.25 o
   5   6  10       20.60       22.24      2.15 o
 -10   7  10        0.40       -0.37      1.07 o
  -9   7  10        0.43       -0.86      0.98 o
  -8   7  10        6.16        7.20      1.03 o
  -7   7  10        3.75        2.97      0.75 o
  -6   7  10        9.90        8.89      0.88 o
  -5   7  10       17.03       14.33      1.11 o
  -4   7  10        1.02        0.21      0.53 o
  -3   7  10        2.99        4.02      0.64 o
  -2   7  10        0.26       -0.48      0.48 o
  -1   7  10        1.08        1.27      0.85 o
   0   7  10        0.82        0.83      0.81 o
   1   7  10        3.91        5.14      0.74 o
   2   7  10        3.82        3.16      0.75 o
   3   7  10        2.96        4.10      0.98 o
   4   7  10       16.03       21.64      4.43 o
   5   7  10        0.27        0.64      1.50 o
 -10   8  10        1.79        3.23      1.30 o
  -9   8  10        0.38        0.53      1.08 o
  -8   8  10        3.25        4.19      0.91 o
  -7   8  10        0.50        1.59      0.72 o
  -6   8  10        0.01        0.08      0.64 o
  -5   8  10       32.84       38.90      1.44 o
  -4   8  10        0.01        0.15      0.57 o
  -3   8  10        4.71        4.90      0.65 o
  -2   8  10        2.70        2.78      0.61 o
  -1   8  10        2.03        1.69      0.67 o
   0   8  10        3.16        2.72      0.62 o
   1   8  10        0.07       -0.57      0.57 o
   2   8  10        0.31        1.12      0.91 o
   3   8  10        0.06       -1.11      1.37 o
   4   8  10        1.65        3.24      1.51 o
  -9   9  10        0.61        0.35      1.06 o
  -8   9  10        0.00        0.10      0.77 o
  -7   9  10        0.11        0.59      0.69 o
  -6   9  10        0.11        0.14      0.82 o
  -5   9  10       11.35       11.27      0.92 o
  -4   9  10        0.09       -0.04      0.58 o
  -3   9  10        2.50        2.53      0.64 o
  -2   9  10       17.27       19.87      1.36 o
  -1   9  10       15.57       16.73      0.85 o
   0   9  10        5.06        6.10      0.69 o
   1   9  10        1.63        1.21      0.63 o
   2   9  10        4.04        5.85      0.83 o
   3   9  10        0.09        0.37      1.23 o
   4   9  10        2.92        3.77      1.70 o
  -9  10  10        2.01        2.73      1.21 o
  -8  10  10        0.27       -0.40      0.79 o
  -7  10  10        1.25        1.20      1.00 o
  -6  10  10        0.28        0.63      0.69 o
  -5  10  10        0.33       -0.04      0.94 o
  -4  10  10        0.89       -0.58      0.58 o
  -3  10  10        0.14       -0.40      0.85 o
  -2  10  10       13.42       12.28      1.35 o
  -1  10  10        0.09       -0.84      0.85 o
   0  10  10        1.10        2.04      0.67 o
   1  10  10        2.52        4.55      0.70 o
   2  10  10        1.76        2.03      0.73 o
   3  10  10        0.86        1.22      0.93 o
  -8  11  10        2.45        2.56      1.23 o
  -7  11  10        0.00       -0.18      0.97 o
  -6  11  10        0.16        0.75      0.74 o
  -5  11  10        0.03       -0.72      0.93 o
  -4  11  10        5.36        3.72      1.10 o
  -3  11  10        1.16       -0.18      1.06 o
  -2  11  10       13.70       16.00      1.53 o
  -1  11  10       24.80       22.25      1.69 o
   0  11  10        1.99        3.51      1.14 o
   1  11  10        0.71        2.28      0.77 o
   2  11  10        1.05        0.71      0.90 o
  -7  12  10        0.23       -0.12      1.40 o
  -6  12  10        0.55        0.05      1.58 o
  -5  12  10        0.07        0.93      1.16 o
  -4  12  10        0.05        0.50      1.04 o
  -3  12  10       18.28       19.84      1.72 o
  -2  12  10       34.12       38.74      2.15 o
  -1  12  10        1.01        0.99      1.26 o
   0  12  10        4.37        4.62      1.29 o
   1  12  10        7.87        7.37      2.67 o
  -5  13  10        0.16       -0.80      2.91 o
  -4  13  10        8.80       11.93      2.79 o
  -3  13  10        0.69        2.46      1.59 o
  -2  13  10        0.61        0.70      1.50 o
  -1  13  10        6.90        8.45      1.78 o
 -11   0  11        0.77       -0.06      1.00 o
  -9   0  11        1.87        2.27      1.03 o
  -7   0  11        1.41        0.59      0.71 o
  -5   0  11      218.27      219.32      5.34 o
  -3   0  11       93.80      100.70      3.07 o
  -1   0  11        4.93        2.75      1.18 o
   1   0  11        0.81        1.78      1.34 o
   3   0  11        0.13       -1.12      1.46 o
   5   0  11        0.56        3.22      2.09 o
 -11   1  11        0.30       -0.68      0.78 o
 -10   1  11        0.40        0.72      0.64 o
  -9   1  11        1.20        0.66      0.91 o
  -8   1  11        1.62        0.78      0.52 o
  -7   1  11        0.66       -0.82      0.84 o
  -6   1  11        2.61        0.82      0.52 o
  -5   1  11       69.82       68.21      1.80 o
  -4   1  11      120.51      113.05      2.36 o
  -3   1  11      328.36      325.16      4.57 o
  -2   1  11        1.80        1.76      0.44 o
  -1   1  11        5.29        5.43      0.69 o
   0   1  11       13.83       12.45      0.98 o
   1   1  11        0.03       -0.83      0.83 o
   2   1  11        0.00       -0.92      0.92 o
   3   1  11        0.17       -1.02      1.02 o
   4   1  11        4.78        5.26      1.37 o
   5   1  11        1.35        1.96      1.48 o
 -11   2  11        0.38       -0.51      1.02 o
 -10   2  11        0.00       -0.54      0.92 o
  -9   2  11        1.27        1.71      0.79 o
  -8   2  11        4.83        2.50      0.91 o
  -7   2  11        7.48        8.76      0.84 o
  -6   2  11        1.57        0.07      0.52 o
  -5   2  11        0.60       -0.51      0.51 o
  -4   2  11      348.24      346.95      5.40 o
  -3   2  11        1.46        2.20      0.58 o
  -2   2  11       45.13       47.33      1.34 o
  -1   2  11       17.65       18.06      0.85 o
   0   2  11       15.76       16.10      0.98 o
   1   2  11        0.94        0.44      0.67 o
   2   2  11        0.22        0.37      0.94 o
   3   2  11        8.69        7.92      2.66 o
   4   2  11        3.75        4.10      1.30 o
   5   2  11        2.35        1.98      1.40 o
 -11   3  11        0.53        0.80      1.19 o
 -10   3  11        0.84        1.79      1.07 o
  -9   3  11        0.82        0.27      0.76 o
  -8   3  11        3.98        4.60      0.82 o
  -7   3  11        0.17        0.14      0.55 o
  -6   3  11       26.39       25.35      1.01 o
  -5   3  11        1.25        0.70      0.48 o
  -4   3  11        0.67        0.15      0.51 o
  -3   3  11       63.62       61.31      1.68 o
  -2   3  11       10.31        9.90      1.57 o
  -1   3  11      100.76       96.48      3.04 o
   0   3  11       15.46       14.92      1.02 o
   1   3  11        0.40        0.02      0.86 o
   2   3  11        7.44        9.66      0.84 o
   3   3  11        0.93        1.96      0.87 o
   4   3  11        9.97       16.80      1.30 o
   5   3  11        4.72        7.82      1.58 o
 -11   4  11        6.97        8.09      1.41 o
 -10   4  11        0.53       -1.01      1.01 o
  -9   4  11        2.33        2.64      0.98 o
  -8   4  11        0.17       -0.43      0.67 o
  -7   4  11        0.16        0.46      0.52 o
  -6   4  11        8.14        6.82      0.79 o
  -5   4  11        0.02        0.79      0.54 o
  -4   4  11        1.27        1.15      0.54 o
  -3   4  11       37.15       37.03      1.35 o
  -2   4  11       21.03       23.11      1.23 o
  -1   4  11        7.27        7.39      0.90 o
   0   4  11       20.95       20.43      1.17 o
   1   4  11        1.89        1.49      0.93 o
   2   4  11        3.20        1.71      1.48 o
   3   4  11       14.21       18.29      1.86 o
   4   4  11        1.14        0.21      1.45 o
   5   4  11        1.47        2.02      2.34 o
 -11   5  11        2.13        2.39      1.25 o
 -10   5  11        1.50        1.69      1.08 o
  -9   5  11        1.79        1.73      0.89 o
  -8   5  11        0.14       -0.65      1.05 o
  -7   5  11        2.91        2.56      1.31 o
  -6   5  11        0.30        0.56      0.55 o
  -5   5  11        6.80        4.28      0.64 o
  -4   5  11       13.24       12.60      0.81 o
  -3   5  11        1.51       -0.48      0.48 o
  -2   5  11       17.69       16.46      1.30 o
  -1   5  11        5.38        5.10      0.82 o
   0   5  11        8.84        8.41      0.93 o
   1   5  11        5.45        4.48      1.24 o
   2   5  11        2.37        2.36      0.92 o
   3   5  11        2.07        2.26      3.12 o
   4   5  11       12.44       18.72      2.01 o
 -10   6  11        0.20       -0.85      1.31 o
  -9   6  11        0.25        0.38      1.32 o
  -8   6  11        0.32       -0.29      0.71 o
  -7   6  11        1.56        1.17      0.71 o
  -6   6  11        0.00       -0.13      0.61 o
  -5   6  11        3.78        2.97      0.69 o
  -4   6  11        0.33        0.29      0.57 o
  -3   6  11        3.79        3.12      0.59 o
  -2   6  11       19.57       23.10      1.23 o
  -1   6  11        0.74        2.31      0.72 o
   0   6  11        6.60        6.85      0.89 o
   1   6  11        0.13       -0.66      0.66 o
   2   6  11        2.83        3.86      0.95 o
   3   6  11        3.44        5.40      1.54 o
   4   6  11        3.67        4.53      2.44 o
 -10   7  11        6.28        5.65      1.38 o
  -9   7  11        0.55        0.30      1.03 o
  -8   7  11        0.24       -0.38      0.70 o
  -7   7  11        0.49       -0.29      0.74 o
  -6   7  11        3.09        2.54      0.73 o
  -5   7  11        0.39        1.34      0.81 o
  -4   7  11        0.01       -0.05      0.59 o
  -3   7  11        0.14        0.98      0.61 o
  -2   7  11        1.11        1.43      0.65 o
  -1   7  11        1.11        1.32      0.94 o
   0   7  11        0.25        0.24      0.71 o
   1   7  11        0.07        0.46      0.66 o
   2   7  11        5.28        7.42      1.07 o
   3   7  11        0.05        1.20      0.98 o
   4   7  11        2.55        3.17      1.56 o
  -9   8  11        5.13        4.47      1.28 o
  -8   8  11        0.58        0.94      0.80 o
  -7   8  11        0.31        0.23      0.70 o
  -6   8  11        2.79        2.29      0.75 o
  -5   8  11        0.04        0.56      0.64 o
  -4   8  11        4.66        4.65      0.74 o
  -3   8  11        0.67        1.31      0.70 o
  -2   8  11       12.21       14.52      0.94 o
  -1   8  11        0.19        0.36      0.71 o
   0   8  11        3.20        3.18      0.71 o
   1   8  11        0.06       -0.24      0.65 o
   2   8  11        4.48        6.05      1.08 o
   3   8  11       34.29       38.03      1.87 o
  -9   9  11        0.18       -1.08      1.08 o
  -8   9  11        0.88        1.85      0.88 o
  -7   9  11        0.75        0.20      0.89 o
  -6   9  11        0.01        0.04      0.69 o
  -5   9  11        2.54        1.34      0.69 o
  -4   9  11        0.01       -0.38      0.62 o
  -3   9  11        3.39        4.06      0.69 o
  -2   9  11        4.01        5.55      0.74 o
  -1   9  11        0.66        0.56      0.53 o
   0   9  11       16.04       17.22      0.95 o
   1   9  11        2.88        4.09      0.96 o
   2   9  11        6.23        6.51      1.03 o
  -8  10  11        0.96        0.90      0.91 o
  -7  10  11        3.58        4.26      1.02 o
  -6  10  11        1.17        0.90      0.77 o
  -5  10  11        0.96        1.97      0.73 o
  -4  10  11        6.17        7.28      1.45 o
  -3  10  11        0.00        0.11      0.98 o
  -2  10  11        7.64        9.20      1.37 o
  -1  10  11        1.02        2.47      1.07 o
   0  10  11        0.95        0.35      0.61 o
   1  10  11        0.02       -0.29      0.65 o
   2  10  11        3.27        2.49      1.61 o
  -7  11  11        2.05        1.27      0.88 o
  -6  11  11       10.59        9.64      1.10 o
  -5  11  11       10.15       15.81      1.07 o
  -4  11  11        4.17        1.85      1.14 o
  -3  11  11        4.20        7.54      1.88 o
  -2  11  11        2.86        1.77      1.12 o
  -1  11  11        0.85        0.58      1.08 o
   0  11  11        0.01       -1.10      1.10 o
   1  11  11        0.06       -0.59      0.59 o
  -5  12  11        3.84        7.34      1.49 o
  -4  12  11        9.51       10.42      1.58 o
  -3  12  11        0.00        2.05      1.21 o
  -2  12  11        1.43        0.24      1.19 o
  -1  12  11        0.01       -0.28      1.07 o
 -10   0  12        5.96        4.31      1.05 o
  -8   0  12       12.11       19.49      1.33 o
  -6   0  12       18.57       21.14      2.24 o
  -4   0  12       17.08       14.49      1.81 o
  -2   0  12        4.30        3.67      0.86 o
   0   0  12        4.63        4.31      1.59 o
   2   0  12        0.59        3.03      1.58 o
   4   0  12        0.71        1.22      1.92 o
 -11   1  12        0.37       -0.08      0.93 o
 -10   1  12        0.27        0.00      0.89 o
  -9   1  12        0.25        0.08      0.81 o
  -8   1  12        9.95        9.20      0.99 o
  -7   1  12        8.86       10.78      1.75 o
  -6   1  12        9.25        6.32      2.20 o
  -5   1  12      153.94      157.40      3.42 o
  -4   1  12        0.06        0.82      0.80 o
  -3   1  12        0.04       -0.19      0.66 o
  -2   1  12        8.20        7.66      0.71 o
  -1   1  12        0.80        0.93      0.69 o
   0   1  12       35.14       38.41      1.89 o
   1   1  12        1.69        3.81      2.02 o
   2   1  12        0.06        0.07      1.08 o
   3   1  12        0.10       -0.95      1.12 o
   4   1  12        5.29        3.80      1.52 o
 -11   2  12        0.02       -0.85      1.61 o
 -10   2  12        0.80        0.39      0.94 o
  -9   2  12        2.03        1.97      0.94 o
  -8   2  12        5.42        4.02      0.93 o
  -7   2  12       20.84       16.07      1.12 o
  -6   2  12        8.92        9.14      0.73 o
  -5   2  12        1.29        0.83      0.62 o
  -4   2  12      144.29      141.97      2.48 o
  -3   2  12       34.66       34.75      1.20 o
  -2   2  12        4.06        4.79      0.72 o
  -1   2  12        7.58        8.71      0.81 o
   0   2  12        3.85        4.65      0.91 o
   1   2  12        4.18        5.09      1.00 o
   2   2  12        1.20        0.96      1.00 o
   3   2  12        0.12       -0.39      1.12 o
   4   2  12        1.19        1.55      1.31 o
 -11   3  12        0.01        0.91      1.20 o
 -10   3  12        0.16        1.29      1.01 o
  -9   3  12        0.05       -0.27      0.88 o
  -8   3  12        2.41        1.06      0.76 o
  -7   3  12       18.27       19.79      1.07 o
  -6   3  12       20.10       21.13      1.12 o
  -5   3  12        1.05        2.78      0.46 o
  -4   3  12        0.44        0.38      0.61 o
  -3   3  12        3.10        2.65      0.65 o
  -2   3  12        3.81        5.23      0.82 o
  -1   3  12        1.41        2.51      0.77 o
   0   3  12        7.49        4.42      1.08 o
   1   3  12        0.58        1.52      1.05 o
   2   3  12        4.24        1.15      1.78 o
   3   3  12        0.21        1.62      1.97 o
   4   3  12       13.30       13.93      2.90 o
 -10   4  12        0.40        0.24      1.05 o
  -9   4  12        0.00       -0.96      1.01 o
  -8   4  12        0.81        1.08      0.69 o
  -7   4  12        0.05       -0.61      0.61 o
  -6   4  12       57.82       56.41      1.61 o
  -5   4  12        2.35        0.93      0.81 o
  -4   4  12        2.74        3.94      0.73 o
  -3   4  12        1.13        0.83      0.62 o
  -2   4  12        2.05        1.23      0.71 o
  -1   4  12        0.71        0.78      0.67 o
   0   4  12        0.00       -0.85      0.85 o
   1   4  12       14.39       16.22      1.57 o
   2   4  12        0.83        2.63      1.93 o
   3   4  12        0.96        0.57      1.46 o
   4   4  12        0.04       -0.05      2.20 o
 -10   5  12        0.11       -0.44      1.37 o
  -9   5  12        2.85        3.85      1.48 o
  -8   5  12        0.02       -0.09      1.59 o
  -7   5  12        0.00       -0.44      0.64 o
  -6   5  12        1.24        0.82      0.60 o
  -5   5  12       23.16       26.57      1.47 o
  -4   5  12        1.68        0.52      0.63 o
  -3   5  12        9.18        9.71      0.87 o
  -2   5  12        0.06        0.87      1.18 o
  -1   5  12       18.09       19.58      1.22 o
   0   5  12        0.54        1.03      0.97 o
   1   5  12        0.35        0.52      1.02 o
   2   5  12       26.01       29.67      1.68 o
   3   5  12        0.07       -1.47      3.22 o
 -10   6  12        0.37       -0.28      1.13 o
  -9   6  12        0.03       -1.02      1.02 o
  -8   6  12        1.47        2.50      1.14 o
  -7   6  12        0.01        0.45      0.75 o
  -6   6  12        5.51        5.13      1.31 o
  -5   6  12        1.40        1.56      0.71 o
  -4   6  12        0.09       -0.54      0.54 o
  -3   6  12       20.58       21.89      1.16 o
  -2   6  12        5.03        4.02      0.85 o
  -1   6  12       20.58       18.92      1.23 o
   0   6  12        0.38       -0.83      0.83 o
   1   6  12        7.80        8.26      1.35 o
   2   6  12        0.58        1.54      1.03 o
   3   6  12        0.02        1.12      1.53 o
  -9   7  12        0.92        0.85      1.12 o
  -8   7  12        0.28       -0.50      0.77 o
  -7   7  12        0.42        0.32      1.00 o
  -6   7  12        0.02       -0.64      0.64 o
  -5   7  12        0.17       -0.51      0.66 o
  -4   7  12        0.02        0.19      0.68 o
  -3   7  12        1.48        0.08      0.66 o
  -2   7  12        3.66        5.00      0.99 o
  -1   7  12        3.44        4.10      1.46 o
   0   7  12        0.14       -0.30      0.74 o
   1   7  12        4.06        6.52      1.09 o
   2   7  12       10.89       14.44      1.35 o
  -9   8  12        0.00       -1.08      1.08 o
  -8   8  12        0.00        0.06      0.90 o
  -7   8  12        2.93        3.31      0.88 o
  -6   8  12        7.05        8.99      1.00 o
  -5   8  12        0.26        0.86      0.72 o
  -4   8  12        4.52        7.00      0.97 o
  -3   8  12        0.58        0.77      0.70 o
  -2   8  12       13.73       16.09      1.06 o
  -1   8  12        0.27        0.33      0.78 o
   0   8  12        0.47        0.39      0.66 o
   1   8  12        1.67        1.90      1.09 o
   2   8  12        0.35       -0.42      0.96 o
  -8   9  12        3.05        2.76      0.98 o
  -7   9  12        1.74        3.72      0.93 o
  -6   9  12        0.54        0.23      0.81 o
  -5   9  12        0.02        0.64      0.91 o
  -4   9  12        0.00        1.00      0.72 o
  -3   9  12        1.84        3.16      0.73 o
  -2   9  12        0.98        1.49      0.93 o
  -1   9  12        0.24       -0.01      0.59 o
   0   9  12        1.92        1.40      0.70 o
   1   9  12        1.19        0.11      0.85 o
  -7  10  12        5.38        5.46      1.04 o
  -6  10  12        1.69        0.89      0.86 o
  -5  10  12        0.91        1.73      0.95 o
  -4  10  12        5.14        6.87      1.28 o
  -3  10  12        0.72       -0.27      1.69 o
  -2  10  12        1.81        1.41      1.12 o
  -1  10  12        1.30        2.75      0.68 o
   0  10  12        0.96        2.18      0.68 o
  -5  11  12       10.14       15.38      1.47 o
  -4  11  12        4.22        8.07      1.53 o
  -3  11  12        0.12       -0.22      1.09 o
  -2  11  12        0.55        0.45      1.27 o
  -9   0  13        7.24       12.87      2.46 o
  -7   0  13        5.51        4.63      1.80 o
  -5   0  13        8.46        6.51      1.66 o
  -3   0  13        0.01        0.39      1.25 o
  -1   0  13        0.70        0.81      1.37 o
   1   0  13       11.56       10.36      2.00 o
   3   0  13      110.98      141.25      6.07 o
 -10   1  13        3.56        3.34      0.98 o
  -9   1  13        3.69        4.12      0.93 o
  -8   1  13        0.01        0.45      0.74 o
  -7   1  13        0.42       -1.25      1.25 o
  -6   1  13        5.60        3.08      1.14 o
  -5   1  13        5.90        6.78      1.18 o
  -4   1  13        7.30        7.68      0.94 o
  -3   1  13       12.71       13.51      1.01 o
  -2   1  13        2.76        3.30      0.98 o
  -1   1  13        3.19        3.62      1.03 o
   0   1  13        4.81        5.68      1.16 o
   1   1  13        0.39       -0.12      1.03 o
   2   1  13        4.98        9.55      1.41 o
   3   1  13        0.01        2.70      2.26 o
 -10   2  13        0.00        1.56      0.96 o
  -9   2  13        0.81        0.80      0.87 o
  -8   2  13        5.45        4.97      0.94 o
  -7   2  13       10.14       11.30      1.01 o
  -6   2  13        2.05        2.10      1.24 o
  -5   2  13       14.59       12.04      1.04 o
  -4   2  13        1.61        1.26      0.60 o
  -3   2  13        0.85        0.15      0.55 o
  -2   2  13        0.15       -0.69      0.69 o
  -1   2  13        1.52        2.46      0.78 o
   0   2  13        0.65        0.25      0.78 o
   1   2  13        3.12        2.79      0.93 o
   2   2  13        0.62        0.16      1.01 o
   3   2  13        0.84        0.84      1.16 o
 -10   3  13        0.00       -0.94      0.94 o
  -9   3  13        0.50        0.26      0.88 o
  -8   3  13        0.37       -0.05      0.79 o
  -7   3  13       25.53       29.75      1.83 o
  -6   3  13       10.71       10.99      1.97 o
  -5   3  13        0.00        0.03      1.23 o
  -4   3  13        2.51        3.23      0.86 o
  -3   3  13        6.29        7.03      1.22 o
  -2   3  13        0.87        1.13      0.97 o
  -1   3  13        0.74        1.56      1.57 o
   0   3  13        9.43       10.29      2.20 o
   1   3  13        1.37        2.09      1.88 o
   2   3  13        8.74        6.41      2.37 o
   3   3  13        9.15       10.44      2.73 o
 -10   4  13        0.09       -0.76      0.94 o
  -9   4  13        1.11        0.42      1.39 o
  -8   4  13        0.07        0.50      1.14 o
  -7   4  13        0.04        0.03      0.92 o
  -6   4  13       69.51       71.15      1.88 o
  -5   4  13        1.11        1.13      1.13 o
  -4   4  13        1.82        2.54      1.13 o
  -3   4  13        6.09        6.91      0.98 o
  -2   4  13        5.68        4.36      0.88 o
  -1   4  13        0.88        1.56      1.01 o
   0   4  13        0.86        0.90      1.07 o
   1   4  13        0.70        1.19      1.92 o
   2   4  13        4.24        3.88      2.29 o
  -9   5  13        0.65       -0.23      1.49 o
  -8   5  13       10.90       10.70      1.18 o
  -7   5  13        0.05       -0.45      0.69 o
  -6   5  13        2.58        1.65      0.70 o
  -5   5  13       16.60       14.91      1.35 o
  -4   5  13        4.54        6.28      1.01 o
  -3   5  13       29.45       28.51      2.47 o
  -2   5  13        7.35        8.77      1.04 o
  -1   5  13        0.81       -0.34      0.91 o
   0   5  13        0.28        0.63      1.05 o
   1   5  13        4.66        6.25      1.41 o
   2   5  13        1.88        0.96      1.52 o
  -9   6  13        1.08        0.95      1.26 o
  -8   6  13       11.31       11.27      1.62 o
  -7   6  13        3.61        2.59      0.89 o
  -6   6  13        0.11       -0.44      0.76 o
  -5   6  13        0.86       -0.19      0.66 o
  -4   6  13       37.60       46.48      1.74 o
  -3   6  13        4.88        4.69      0.84 o
  -2   6  13        1.43        2.17      0.96 o
  -1   6  13        0.12       -0.09      0.95 o
   0   6  13        0.03       -0.43      0.96 o
   1   6  13        0.85        2.50      1.20 o
   2   6  13        0.57        0.74      1.55 o
  -8   7  13        0.22       -0.50      0.83 o
  -7   7  13        1.79        1.90      0.90 o
  -6   7  13        0.06        0.27      0.79 o
  -5   7  13        0.08       -0.15      0.74 o
  -4   7  13        1.11        0.66      0.81 o
  -3   7  13       11.62       12.97      1.14 o
  -2   7  13       17.74       17.29      1.16 o
  -1   7  13        2.79        4.06      1.10 o
   0   7  13        1.78       -0.83      1.00 o
   1   7  13        0.26       -0.09      0.96 o
  -8   8  13        1.08        2.04      0.97 o
  -7   8  13        0.72        0.05      0.85 o
  -6   8  13        2.72        3.86      0.95 o
  -5   8  13        0.32       -0.21      0.89 o
  -4   8  13        1.97        0.89      0.90 o
  -3   8  13        5.68        7.98      1.16 o
  -2   8  13        0.99        1.23      0.74 o
  -1   8  13        0.16        0.02      0.82 o
   0   8  13        0.02       -0.63      0.89 o
  -7   9  13        3.96        8.96      1.16 o
  -6   9  13        3.20        4.14      0.97 o
  -5   9  13        1.10        1.26      0.83 o
  -4   9  13        0.01       -0.70      0.70 o
  -3   9  13        1.47        2.17      0.81 o
  -2   9  13        0.15        0.23      0.74 o
  -1   9  13        0.01       -0.71      0.71 o
  -5  10  13        3.99        3.43      1.11 o
  -4  10  13        1.19        0.69      1.10 o
  -3  10  13        0.12       -0.50      1.01 o
  -8   0  14        1.14        0.56      1.80 o
  -6   0  14        0.91        2.54      1.68 o
  -4   0  14        3.50        2.07      1.56 o
  -2   0  14        3.10        2.31      1.46 o
   0   0  14        1.73        0.95      1.63 o
   2   0  14       19.25       28.39      2.92 o
  -9   1  14        0.54        0.61      1.39 o
  -8   1  14        0.08       -0.44      1.53 o
  -7   1  14        0.72        0.37      1.15 o
  -6   1  14        0.46        1.65      1.14 o
  -5   1  14        0.00       -0.05      0.84 o
  -4   1  14        0.66       -0.21      0.75 o
  -3   1  14        0.65       -0.92      0.92 o
  -2   1  14        4.20        2.75      1.02 o
  -1   1  14        0.83        2.29      1.14 o
   0   1  14        8.36       10.17      1.29 o
   1   1  14        0.58       -1.00      1.28 o
  -9   2  14        0.51        0.77      0.89 o
  -8   2  14        0.15       -0.35      1.17 o
  -7   2  14        0.13        1.01      1.12 o
  -6   2  14        0.59       -0.54      0.80 o
  -5   2  14        5.35        3.55      1.22 o
  -4   2  14        1.00        0.88      0.62 o
  -3   2  14        0.72        0.98      1.59 o
  -2   2  14        0.37        3.12      1.68 o
  -1   2  14       18.04       21.72      2.59 o
   0   2  14        5.28        5.15      2.03 o
   1   2  14       25.33       37.01      3.34 o
  -9   3  14        0.15        0.63      0.88 o
  -8   3  14        1.92        2.29      1.11 o
  -7   3  14        7.43        5.38      1.58 o
  -6   3  14        2.69        3.27      1.36 o
  -5   3  14        7.70        9.92      1.53 o
  -4   3  14        0.03        0.39      1.08 o
  -3   3  14        0.06        1.52      1.04 o
  -2   3  14        0.34       -1.15      1.71 o
  -1   3  14        1.04        2.27      1.93 o
   0   3  14       17.31       19.26      2.75 o
   1   3  14        0.53        0.47      2.03 o
  -9   4  14        2.05        2.14      1.37 o
  -8   4  14        0.74        0.66      1.26 o
  -7   4  14        1.15        1.52      1.01 o
  -6   4  14       39.69       47.70      2.74 o
  -5   4  14        5.99        9.38      1.18 o
  -4   4  14        0.61        1.05      0.85 o
  -3   4  14       12.90       15.65      1.26 o
  -2   4  14        0.78       -0.89      0.99 o
  -1   4  14        2.77        2.34      1.19 o
   0   4  14        0.00        0.86      2.00 o
   1   4  14        0.02       -2.05      2.05 o
  -8   5  14        7.09        4.20      1.22 o
  -7   5  14        2.09        4.88      1.20 o
  -6   5  14        0.99        1.02      0.78 o
  -5   5  14        5.53        7.98      1.44 o
  -4   5  14        7.82       12.22      1.22 o
  -3   5  14        0.15        0.44      0.85 o
  -2   5  14        0.08       -0.45      1.00 o
  -1   5  14        0.42       -1.20      1.35 o
   0   5  14        0.54        1.39      1.25 o
  -8   6  14        4.31        1.74      1.90 o
  -7   6  14        0.00        1.06      0.86 o
  -6   6  14        0.10        1.47      0.73 o
  -5   6  14        0.42        2.15      0.88 o
  -4   6  14        0.06        0.02      0.80 o
  -3   6  14        0.44       -0.48      0.78 o
  -2   6  14        0.07        0.15      1.05 o
  -1   6  14        1.85       -0.17      1.73 o
   0   6  14        0.50       -0.80      2.56 o
  -7   7  14       18.05       17.69      1.40 o
  -6   7  14        1.89        2.17      0.92 o
  -5   7  14        9.77       14.12      1.20 o
  -4   7  14        0.00        0.41      0.80 o
  -3   7  14        0.46        0.24      0.78 o
  -2   7  14        0.70       -0.60      0.85 o
  -1   7  14        0.12       -0.50      2.49 o
  -6   8  14        8.62       11.19      1.20 o
  -5   8  14        3.30        3.82      1.09 o
  -4   8  14        5.24        6.10      0.98 o
  -3   8  14        1.01        0.51      0.78 o
  -2   8  14        0.37       -0.51      0.88 o
  -7   0  15        1.12        0.07      1.81 o
  -5   0  15        0.15        0.80      1.61 o
  -3   0  15       10.58       10.43      1.85 o
  -1   0  15       19.66       16.82      2.09 o
  -8   1  15        0.30       -0.66      1.31 o
  -7   1  15        4.67        3.83      1.32 o
  -6   1  15        0.12       -0.43      0.93 o
  -5   1  15        3.06        2.86      1.13 o
  -4   1  15        0.18        1.31      1.02 o
  -3   1  15        1.28        1.12      0.99 o
  -2   1  15       28.16       31.05      4.25 o
  -1   1  15        0.76        0.16      0.98 o
   0   1  15        4.62        1.76      2.00 o
  -8   2  15        1.18        0.44      1.17 o
  -7   2  15        1.75       -0.27      1.42 o
  -6   2  15        0.62        0.16      1.33 o
  -5   2  15       10.18       10.85      1.56 o
  -4   2  15        1.10        1.39      1.80 o
  -3   2  15        0.01       -1.68      1.68 o
  -2   2  15        0.00        0.08      1.86 o
  -1   2  15        0.05       -1.70      1.98 o
   0   2  15        2.74        2.59      2.25 o
  -8   3  15        0.76       -0.17      1.66 o
  -7   3  15        0.97       -1.42      1.55 o
  -6   3  15        0.28        2.37      2.59 o
  -5   3  15        1.11       -0.44      1.13 o
  -4   3  15        1.47        1.83      2.00 o
  -3   3  15        0.11       -0.15      2.02 o
  -2   3  15        0.47       -1.14      1.97 o
  -1   3  15        1.01        2.10      2.15 o
  -7   4  15        0.79        1.95      1.44 o
  -6   4  15        2.83        4.34      1.46 o
  -5   4  15        2.50        1.80      1.32 o
  -4   4  15        0.00        0.22      2.09 o
  -3   4  15        0.11        1.02      2.02 o
  -2   4  15        0.61        0.78      2.07 o
  -1   4  15        8.32       10.32      2.53 o
  -7   5  15        1.52        0.27      1.38 o
  -6   5  15        0.05       -0.61      1.32 o
  -5   5  15        0.56        1.45      1.00 o
  -4   5  15        2.68        2.99      1.20 o
  -3   5  15        2.16        2.85      1.23 o
  -2   5  15        1.01       -1.07      1.07 o
  -6   6  15        0.98        2.55      1.08 o
  -5   6  15        0.14        1.81      0.98 o
  -4   6  15        0.28        1.74      0.98 o
  -3   6  15        0.16       -0.44      1.07 o
  -6   0  16        0.24       -1.71      1.71 o
  -4   0  16        1.38        1.05      1.63 o
  -6   1  16        1.05        0.15      1.56 o
  -5   1  16        0.96        0.34      1.85 o
  -4   1  16        0.46       -0.37      1.80 o
  -3   1  16        1.01        1.49      1.81 o
  -5   2  16        0.75       -0.10      1.93 o
  -4   2  16        0.04       -1.36      1.90 o
 
